# Supplementary material for: Crystal structure of ethyl 2-chloro-6-methyl­quinoline-3-carboxyl­ate
Source: Acta Crystallogr Sect E Struct Rep Online. 2014 Aug 1;70(Pt 9):o941. doi: 10.1107/S1600536814016900 (PMC4186161; doi:10.1107/S1600536814016900)
Supplement: Supplementary file 1 [file e-70-0o941-sup1.cif]

##############################################################################
#                                                                            #
# This CIF contains the data in a paper accepted for publication in          #
# Acta Crystallographica Section E. It conforms to the requirements of       #
# Notes for Authors for Acta Crystallographica Section E, and has been       #
# peer reviewed under the auspices of the IUCr Commission on Journals.       #
#                                                                            #
# Full details of the Crystallographic Information File format               #
# are given in the paper "The Crystallographic Information File (CIF):       #
# a New Standard Archive File for Crystallography" by S. R. Hall, F. H.      #
# Allen and I. D. Brown [Acta Cryst. (1991), A47, 655-685].                  #
#                                                                            #
# The current version of the core CIF dictionary is obtainable from          #
# ftp://ftp.iucr.org/pub/cif_core.dic.                                       #
#                                                                            #
# Software is freely available for graphical display of the structure(s)     #
# in this CIF. For information consult the CIF software page                 #
# http://www.iucr.org/resources/cif/software.                                #
#                                                                            #
# This file may be used for bona fide research purposes within the           #
# scientific community so long as proper attribution is given to the journal # 
# article from which it was obtained.                                        #
#                                                                            #
##############################################################################
data_I
_database_code_depnum_ccdc_archive 'CCDC 1015360'
_audit_creation_method     'WinGX routine CIF_UPDATE'
_audit_conform_dict_name     cif_core.dic
_audit_conform_dict_version     2.3
_journal_date_recd_electronic     2014-07-22
_journal_date_accepted     2014-07-22
_journal_name_full     'Acta Crystallographica, Section E'
_journal_year     2014
_journal_volume     70
_journal_issue      9
_journal_page_first     o941
_journal_page_last     o941
_journal_paper_category     HO
_journal_paper_doi     10.1107/S1600536814016900
_journal_coeditor_code     HB7259
_publ_contact_author_name     'Sofiane, Bouacida '
_publ_contact_author_address
; \
Unit\'e de recherche de CHimie de l'Environnement \
et Mol\'eculaire Structurale,
CHEMS, Universit\'e Constantine 1
25000 Algeria
;
_publ_contact_author_email     bouacida_sofiane@yahoo.fr
_publ_contact_author_fax     '00 (213) 31 81 88 16'
_publ_contact_author_phone     '00 (213) 74 45 27 14'
_publ_section_title
;
Crystal structure of ethyl 2-chloro-6-methylquinoline-3-carboxylate
;
loop_
    _publ_author_name
    _publ_author_footnote
    _publ_author_address
    'Hasna Hayour '
;
;
;\
Laboratoire des Produits Naturels \
d'Origine V\'eg\'etale et de Synth\`ese Organique
PHYSYNOR
Universit\'e Constantine 1
25000 Constantine
Algeria
;
    'Abdelmalek Bouraiou'
;
;
;\
Laboratoire des Produits Naturels \
d'Origine V\'eg\'etale et de Synth\`ese Organique
PHYSYNOR
Universit\'e Constantine 1
25000 Constantine
Algeria
;
    'Sofiane Bouacida' .
;\
Unit\'e de Recherche de Chimie de l'Environnement \
et Mol\'eculaire Structurale,
CHEMS, Universit\'e Constantine 1
25000 Algeria
D\'epartement Sciences de la Mati\`ere,
Facult\'e des Sciences Exactes et \
Sciences de la Nature et de la Vie,
Universit\'e Oum El Bouaghi,
Algeria
;
    'Saida Benzerka'
;
;
;\
Unit\'e de Recherche de Chimie de l'Environnement \
et Mol\'eculaire Structurale,
CHEMS, Universit\'e Constantine 1
25000 Algeria
;
    'Ali Belfaitah'
;
;
;\
Laboratoire des Produits Naturels \
d'Origine V\'eg\'etale et de Synth\`ese Organique
PHYSYNOR
Universit\'e Constantine 1
25000 Constantine
Algeria
;
_publ_section_synopsis
;
In the title compound, C~13~H~12~ClNO~2~, the dihedral angle between the planes
of the quinoline ring system (r.m.s. deviation = 0.029 \%A) and the ester
group is 54.97(6)\%. The C---O---C---C~m~ (m = methyl) torsion angle is
-140.62(16)\%. In the crystal, molecules interact <i>via</i> aromatic \p--\p
stacking [shortest centroid--centroid separation = 3.6774(9) \%A] generating
(010) sheets.
;
_chemical_name_systematic
;
Ethyl 2-chloro-6-methylquinoline-3-carboxylate
;
_chemical_formula_moiety     'C13 H12 Cl N O2'
_chemical_formula_sum     'C13 H12 Cl N O2'
_chemical_formula_iupac     'C13 H12 Cl N O2'
_chemical_formula_weight     249.69
_space_group_crystal_system     triclinic
_space_group_name_H-M_alt     'P -1'
_space_group_name_Hall     '-P 1'
loop_
    _space_group_symop_operation_xyz
    'x, y, z'
    '-x, -y, -z'
_cell_length_a     6.0391(5)
_cell_length_b     7.2986(6)
_cell_length_c     13.4323(12)
_cell_angle_alpha     98.238(6)
_cell_angle_beta     90.123(5)
_cell_angle_gamma     96.429(6)
_cell_volume     582.16(9)
_cell_formula_units_Z     2
_cell_measurement_reflns_used     2875
_cell_measurement_theta_min     2.84
_cell_measurement_theta_max     25.03
_cell_measurement_temperature     150(2)
_exptl_crystal_description     BLOCK
_exptl_crystal_colour     colourless
_exptl_crystal_size_max     0.18
_exptl_crystal_size_mid     0.14
_exptl_crystal_size_min     0.12
_exptl_crystal_density_diffrn     1.424
_exptl_crystal_density_method     'not measured'
_exptl_crystal_F_000     260
_exptl_absorpt_coefficient_mu     0.316
_exptl_absorpt_correction_type     multi-scan
_exptl_absorpt_process_details     '(SADABS; Bruker, 2006)'
_exptl_absorpt_correction_T_min     0.6900
_exptl_absorpt_correction_T_max     0.7468
_exptl_special_details     ?
_diffrn_ambient_temperature     150(2)
_diffrn_radiation_type     MoK\a
_diffrn_radiation_wavelength     0.71073
_diffrn_radiation_monochromator     graphite
_diffrn_measurement_device_type     'Bruker APEXII'
_diffrn_measurement_method     'CCD rotation images, thin slices'
_diffrn_reflns_number     5190
_diffrn_reflns_av_R_equivalents     0.0156
_diffrn_reflns_theta_min     2.84
_diffrn_reflns_theta_max     25.05
_diffrn_reflns_theta_full     25.05
_diffrn_measured_fraction_theta_max     0.998
_diffrn_measured_fraction_theta_full     0.998
_diffrn_reflns_limit_h_min     -7
_diffrn_reflns_limit_h_max     7
_diffrn_reflns_limit_k_min     -8
_diffrn_reflns_limit_k_max     8
_diffrn_reflns_limit_l_min     -16
_diffrn_reflns_limit_l_max     15
_refine_special_details
;
Refinement of <i>F</i>^2^ against ALL reflections. The weighted <i>R</i>-factor
<i>wR</i> and goodness of fit <i>S</i> are based on <i>F</i>^2^, conventional
<i>R</i>-factors <i>R</i> are based on <i>F</i>, with <i>F</i> set to zero for
negative <i>F</i>^2^. The threshold expression of <i>F</i>^2^ >
\s(<i>F</i>^2^) is used only for calculating <i>R</i>-factors(gt) <i>etc</i>.
and is not relevant to the choice of reflections for refinement.
<i>R</i>-factors based on <i>F</i>^2^ are statistically about twice as large
as those based on <i>F</i>, and <i>R</i>- factors based on ALL data will be
even larger.
;
_reflns_number_total     2061
_reflns_number_gt     1872
_reflns_threshold_expression     I>2\s(I)
_refine_ls_structure_factor_coef     Fsqd
_refine_ls_matrix_type     full
_refine_ls_R_factor_all     0.0314
_refine_ls_R_factor_gt     0.0281
_refine_ls_wR_factor_gt     0.0758
_refine_ls_wR_factor_ref     0.0781
_refine_ls_goodness_of_fit_ref     1.056
_refine_ls_restrained_S_all     1.056
_refine_ls_number_reflns     2061
_refine_ls_number_parameters     156
_refine_ls_number_restraints     0
_refine_ls_hydrogen_treatment     constr
_refine_ls_weighting_scheme     calc
_refine_ls_weighting_details
         'calc w=1/[\s^2^(Fo^2^)+(0.0383P)^2^+0.2333P] where P=(Fo^2^+2Fc^2^)/3'
_atom_sites_solution_hydrogens     geom
_atom_sites_solution_primary     direct
_atom_sites_solution_secondary     difmap
_refine_ls_shift/su_max     0
_refine_ls_shift/su_mean     0
_refine_diff_density_max     0.252
_refine_diff_density_min     -0.195
_refine_ls_extinction_method     none
loop_
    _atom_type_symbol
    _atom_type_description
    _atom_type_scat_dispersion_real
    _atom_type_scat_dispersion_imag
    _atom_type_scat_source
    C C 0.0033 0.0016 'International Tables Vol C Tables 4.2.6.8 and 6.1.1.4'
    H H 0 0 'International Tables Vol C Tables 4.2.6.8 and 6.1.1.4'
    Cl Cl 0.1484 0.1585 'International Tables Vol C Tables 4.2.6.8 and 6.1.1.4'
    N N 0.0061 0.0033 'International Tables Vol C Tables 4.2.6.8 and 6.1.1.4'
    O O 0.0106 0.006 'International Tables Vol C Tables 4.2.6.8 and 6.1.1.4'
_computing_data_collection     'APEX2 (Bruker, 2006)'
_computing_cell_refinement     'SAINT (Bruker, 2006)'
_computing_data_reduction     'SAINT (Bruker, 2006)'
_computing_structure_solution     'SIR2002 (Burla <i>et al.</i>, 2005)'
_computing_structure_refinement     'SHELXL97 (Sheldrick, 2008)'
_computing_molecular_graphics
 'ORTEP-3 for Windows (Farrugia, 2012) and DIAMOND (Brandenburg & Berndt, 2001)'
_computing_publication_material     'WinGX (Farrugia, 2012)'
loop_
    _atom_site_type_symbol
    _atom_site_label
    _atom_site_fract_x
    _atom_site_fract_y
    _atom_site_fract_z
    _atom_site_U_iso_or_equiv
    _atom_site_adp_type
    _atom_site_calc_flag
    _atom_site_refinement_flags
    _atom_site_occupancy
    _atom_site_symmetry_multiplicity
    _atom_site_disorder_assembly
    _atom_site_disorder_group
    C C10 0.6109(2) 0.4100(2) 0.31856(11) 0.0233(3) Uani d . 1 1 . .
    C C11 0.7716(3) 0.2270(2) -0.23686(11) 0.0281(4) Uani d . 1 1 . .
    H H11A 0.7218 0.3141 -0.2768 0.042 Uiso calc R 1 1 . .
    H H11B 0.7582 0.105 -0.2757 0.042 Uiso calc R 1 1 . .
    H H11C 0.9246 0.2644 -0.2169 0.042 Uiso calc R 1 1 . .
    C C12 0.7931(3) 0.6667(2) 0.42998(12) 0.0356(4) Uani d . 1 1 . .
    H H12A 0.9531 0.6636 0.4327 0.043 Uiso calc R 1 1 . .
    H H12B 0.7258 0.5967 0.4805 0.043 Uiso calc R 1 1 . .
    C C13 0.7400(4) 0.8609(3) 0.44891(14) 0.0491(5) Uani d . 1 1 . .
    H H13A 0.8105 0.9297 0.3995 0.074 Uiso calc R 1 1 . .
    H H13B 0.7934 0.9171 0.5149 0.074 Uiso calc R 1 1 . .
    H H13C 0.5815 0.8625 0.4447 0.074 Uiso calc R 1 1 . .
    O O1 0.70435(19) 0.58589(15) 0.33028(8) 0.0290(3) Uani d . 1 1 . .
    O O2 0.6007(2) 0.31046(17) 0.38231(9) 0.0374(3) Uani d . 1 1 . .
    C C1 0.3008(2) 0.27029(19) 0.19204(11) 0.0204(3) Uani d . 1 1 . .
    C C2 0.5237(2) 0.35132(19) 0.21333(11) 0.0203(3) Uani d . 1 1 . .
    C C3 0.6587(2) 0.36577(19) 0.13282(11) 0.0209(3) Uani d . 1 1 . .
    H H3 0.804 0.4231 0.1429 0.025 Uiso calc R 1 1 . .
    C C4 0.5801(2) 0.29487(19) 0.03486(11) 0.0193(3) Uani d . 1 1 . .
    C C5 0.7131(2) 0.29932(19) -0.05125(11) 0.0216(3) Uani d . 1 1 . .
    H H5 0.8595 0.3552 -0.0441 0.026 Uiso calc R 1 1 . .
    C C6 0.6313(2) 0.22322(19) -0.14494(11) 0.0217(3) Uani d . 1 1 . .
    C C7 0.4081(3) 0.1369(2) -0.15399(11) 0.0242(3) Uani d . 1 1 . .
    H H7 0.3517 0.083 -0.2172 0.029 Uiso calc R 1 1 . .
    C C8 0.2740(2) 0.1305(2) -0.07286(11) 0.0231(3) Uani d . 1 1 . .
    H H8 0.1283 0.0733 -0.0812 0.028 Uiso calc R 1 1 . .
    C C9 0.3560(2) 0.21049(19) 0.02358(11) 0.0198(3) Uani d . 1 1 . .
    Cl Cl1 0.11327(6) 0.26599(5) 0.29105(3) 0.02749(13) Uani d . 1 1 . .
    N N1 0.2174(2) 0.20436(16) 0.10369(9) 0.0218(3) Uani d . 1 1 . .
loop_
    _atom_site_aniso_label
    _atom_site_aniso_U_11
    _atom_site_aniso_U_22
    _atom_site_aniso_U_33
    _atom_site_aniso_U_12
    _atom_site_aniso_U_13
    _atom_site_aniso_U_23
    C10 0.0187(7) 0.0291(8) 0.0229(8) 0.0065(6) 0.0032(6) 0.0034(6)
    C11 0.0327(9) 0.0288(8) 0.0235(8) 0.0071(7) 0.0035(7) 0.0039(6)
    C12 0.0407(10) 0.0442(10) 0.0191(8) 0.0002(8) -0.0072(7) -0.0014(7)
    C13 0.0723(14) 0.0412(11) 0.0298(10) 0.0039(10) -0.0100(9) -0.0065(8)
    O1 0.0382(6) 0.0265(6) 0.0204(5) -0.0006(5) -0.0049(5) 0.0009(4)
    O2 0.0440(7) 0.0414(7) 0.0278(6) -0.0020(5) -0.0028(5) 0.0144(5)
    C1 0.0213(7) 0.0180(7) 0.0237(8) 0.0053(6) 0.0043(6) 0.0061(6)
    C2 0.0212(7) 0.0177(7) 0.0231(7) 0.0056(6) 0.0015(6) 0.0040(6)
    C3 0.0185(7) 0.0188(7) 0.0253(8) 0.0014(6) -0.0005(6) 0.0034(6)
    C4 0.0202(7) 0.0144(7) 0.0240(7) 0.0040(5) 0.0008(6) 0.0039(6)
    C5 0.0190(7) 0.0195(7) 0.0270(8) 0.0029(6) 0.0014(6) 0.0052(6)
    C6 0.0266(8) 0.0169(7) 0.0235(7) 0.0070(6) 0.0022(6) 0.0058(6)
    C7 0.0306(8) 0.0202(7) 0.0218(8) 0.0044(6) -0.0045(6) 0.0023(6)
    C8 0.0217(7) 0.0193(7) 0.0279(8) 0.0002(6) -0.0031(6) 0.0043(6)
    C9 0.0209(7) 0.0155(7) 0.0241(7) 0.0043(5) 0.0005(6) 0.0053(6)
    Cl1 0.0230(2) 0.0336(2) 0.0276(2) 0.00604(15) 0.00824(15) 0.00777(16)
    N1 0.0200(6) 0.0194(6) 0.0267(7) 0.0027(5) 0.0020(5) 0.0052(5)
_geom_special_details
;
All e.s.d.'s (except the e.s.d. in the dihedral angle between two l.s. planes)
are estimated using the full covariance matrix. The cell e.s.d.'s are taken
into account individually in the estimation of e.s.d.'s in distances, angles
and torsion angles; correlations between e.s.d.'s in cell parameters are only
used when they are defined by crystal symmetry. An approximate (isotropic)
treatment of cell e.s.d.'s is used for estimating e.s.d.'s involving l.s.
planes.
;
loop_
    _geom_bond_atom_site_label_1
    _geom_bond_atom_site_label_2
    _geom_bond_site_symmetry_2
    _geom_bond_distance
    _geom_bond_publ_flag
    C10 O2 . 1.1971(18) ?
    C10 O1 . 1.3308(18) ?
    C10 C2 . 1.494(2) ?
    C11 C6 . 1.501(2) ?
    C11 H11A . 0.96 ?
    C11 H11B . 0.96 ?
    C11 H11C . 0.96 ?
    C12 O1 . 1.4588(19) ?
    C12 C13 . 1.475(3) ?
    C12 H12A . 0.97 ?
    C12 H12B . 0.97 ?
    C13 H13A . 0.96 ?
    C13 H13B . 0.96 ?
    C13 H13C . 0.96 ?
    C1 N1 . 1.2935(19) ?
    C1 C2 . 1.419(2) ?
    C1 Cl1 . 1.7501(14) ?
    C2 C3 . 1.365(2) ?
    C3 C4 . 1.404(2) ?
    C3 H3 . 0.93 ?
    C4 C5 . 1.411(2) ?
    C4 C9 . 1.421(2) ?
    C5 C6 . 1.368(2) ?
    C5 H5 . 0.93 ?
    C6 C7 . 1.420(2) ?
    C7 C8 . 1.362(2) ?
    C7 H7 . 0.93 ?
    C8 C9 . 1.407(2) ?
    C8 H8 . 0.93 ?
    C9 N1 . 1.3673(19) ?
loop_
    _geom_angle_atom_site_label_1
    _geom_angle_atom_site_label_2
    _geom_angle_atom_site_label_3
    _geom_angle_site_symmetry_1
    _geom_angle_site_symmetry_3
    _geom_angle
    _geom_angle_publ_flag
    O2 C10 O1 . . 125.26(14) ?
    O2 C10 C2 . . 124.26(14) ?
    O1 C10 C2 . . 110.47(12) ?
    C6 C11 H11A . . 109.5 ?
    C6 C11 H11B . . 109.5 ?
    H11A C11 H11B . . 109.5 ?
    C6 C11 H11C . . 109.5 ?
    H11A C11 H11C . . 109.5 ?
    H11B C11 H11C . . 109.5 ?
    O1 C12 C13 . . 107.55(14) ?
    O1 C12 H12A . . 110.2 ?
    C13 C12 H12A . . 110.2 ?
    O1 C12 H12B . . 110.2 ?
    C13 C12 H12B . . 110.2 ?
    H12A C12 H12B . . 108.5 ?
    C12 C13 H13A . . 109.5 ?
    C12 C13 H13B . . 109.5 ?
    H13A C13 H13B . . 109.5 ?
    C12 C13 H13C . . 109.5 ?
    H13A C13 H13C . . 109.5 ?
    H13B C13 H13C . . 109.5 ?
    C10 O1 C12 . . 117.45(12) ?
    N1 C1 C2 . . 125.71(13) ?
    N1 C1 Cl1 . . 115.40(11) ?
    C2 C1 Cl1 . . 118.82(11) ?
    C3 C2 C1 . . 116.71(13) ?
    C3 C2 C10 . . 121.18(13) ?
    C1 C2 C10 . . 122.05(13) ?
    C2 C3 C4 . . 120.61(13) ?
    C2 C3 H3 . . 119.7 ?
    C4 C3 H3 . . 119.7 ?
    C3 C4 C5 . . 123.51(13) ?
    C3 C4 C9 . . 117.37(13) ?
    C5 C4 C9 . . 119.10(13) ?
    C6 C5 C4 . . 121.45(13) ?
    C6 C5 H5 . . 119.3 ?
    C4 C5 H5 . . 119.3 ?
    C5 C6 C7 . . 118.37(13) ?
    C5 C6 C11 . . 121.79(13) ?
    C7 C6 C11 . . 119.84(13) ?
    C8 C7 C6 . . 121.99(14) ?
    C8 C7 H7 . . 119 ?
    C6 C7 H7 . . 119 ?
    C7 C8 C9 . . 119.98(14) ?
    C7 C8 H8 . . 120 ?
    C9 C8 H8 . . 120 ?
    N1 C9 C8 . . 118.90(13) ?
    N1 C9 C4 . . 122.00(13) ?
    C8 C9 C4 . . 119.10(13) ?
    C1 N1 C9 . . 117.48(12) ?
loop_
    _geom_torsion_atom_site_label_1
    _geom_torsion_atom_site_label_2
    _geom_torsion_atom_site_label_3
    _geom_torsion_atom_site_label_4
    _geom_torsion_site_symmetry_1
    _geom_torsion_site_symmetry_2
    _geom_torsion_site_symmetry_3
    _geom_torsion_site_symmetry_4
    _geom_torsion
    _geom_torsion_publ_flag
    O2 C10 O1 C12 . . . . -2.8(2) ?
    C2 C10 O1 C12 . . . . 178.41(12) ?
    C13 C12 O1 C10 . . . . -140.62(16) ?
    N1 C1 C2 C3 . . . . 2.2(2) ?
    Cl1 C1 C2 C3 . . . . -174.62(10) ?
    N1 C1 C2 C10 . . . . -174.93(13) ?
    Cl1 C1 C2 C10 . . . . 8.23(18) ?
    O2 C10 C2 C3 . . . . -123.43(17) ?
    O1 C10 C2 C3 . . . . 55.34(18) ?
    O2 C10 C2 C1 . . . . 53.6(2) ?
    O1 C10 C2 C1 . . . . -127.63(14) ?
    C1 C2 C3 C4 . . . . -2.9(2) ?
    C10 C2 C3 C4 . . . . 174.25(12) ?
    C2 C3 C4 C5 . . . . -177.71(13) ?
    C2 C3 C4 C9 . . . . 0.7(2) ?
    C3 C4 C5 C6 . . . . 177.92(13) ?
    C9 C4 C5 C6 . . . . -0.4(2) ?
    C4 C5 C6 C7 . . . . -0.6(2) ?
    C4 C5 C6 C11 . . . . -179.88(13) ?
    C5 C6 C7 C8 . . . . 1.0(2) ?
    C11 C6 C7 C8 . . . . -179.76(13) ?
    C6 C7 C8 C9 . . . . -0.2(2) ?
    C7 C8 C9 N1 . . . . 179.20(12) ?
    C7 C8 C9 C4 . . . . -0.9(2) ?
    C3 C4 C9 N1 . . . . 2.7(2) ?
    C5 C4 C9 N1 . . . . -178.89(12) ?
    C3 C4 C9 C8 . . . . -177.25(12) ?
    C5 C4 C9 C8 . . . . 1.2(2) ?
    C2 C1 N1 C9 . . . . 1.0(2) ?
    Cl1 C1 N1 C9 . . . . 177.90(9) ?
    C8 C9 N1 C1 . . . . 176.48(12) ?
    C4 C9 N1 C1 . . . . -3.4(2) ?
_iucr_refine_instructions_details
;
TITL import in P -1
CELL  0.71073   6.0391   7.2986  13.4323   98.238   90.123   96.429
ZERR     2.00   0.0005   0.0006   0.0012    0.006    0.005    0.006
LATT   1
SFAC  C    H    CL   N    O
UNIT  26   24   2    2    4
MERG   2
OMIT     0   0   1
FMAP   2
PLAN   20
SIZE     0.12   0.14   0.18
ACTA
BOND   $H
CONF
L.S.   4
TEMP    20.00
WGHT    0.038300    0.233100
FVAR       0.86058
C10   1    0.610889    0.409981    0.318558    11.00000    0.01868    0.02910 =
         0.02289    0.00343    0.00319    0.00646
C11   1    0.771618    0.227016   -0.236861    11.00000    0.03274    0.02878 =
         0.02350    0.00386    0.00349    0.00712
AFIX 137
H11A  2    0.721811    0.314064   -0.276794    11.00000   -1.50000
H11B  2    0.758182    0.105036   -0.275672    11.00000   -1.50000
H11C  2    0.924630    0.264375   -0.216912    11.00000   -1.50000
AFIX   0
C12   1    0.793053    0.666737    0.429976    11.00000    0.04069    0.04421 =
         0.01909   -0.00145   -0.00718    0.00020
AFIX  23
H12A  2    0.953089    0.663620    0.432665    11.00000   -1.20000
H12B  2    0.725842    0.596721    0.480516    11.00000   -1.20000
AFIX   0
C13   1    0.739986    0.860928    0.448913    11.00000    0.07228    0.04121 =
         0.02977   -0.00646   -0.01002    0.00392
AFIX 137
H13A  2    0.810534    0.929666    0.399547    11.00000   -1.50000
H13B  2    0.793365    0.917071    0.514857    11.00000   -1.50000
H13C  2    0.581516    0.862455    0.444663    11.00000   -1.50000
AFIX   0
O1    5    0.704354    0.585887    0.330281    11.00000    0.03824    0.02649 =
         0.02043    0.00087   -0.00494   -0.00062
O2    5    0.600742    0.310465    0.382311    11.00000    0.04403    0.04139 =
         0.02780    0.01435   -0.00276   -0.00202
MOLE    1
C1    1    0.300796    0.270294    0.192041    11.00000    0.02128    0.01795 =
         0.02365    0.00615    0.00429    0.00534
C2    1    0.523671    0.351324    0.213327    11.00000    0.02117    0.01771 =
         0.02308    0.00402    0.00152    0.00555
C3    1    0.658667    0.365767    0.132821    11.00000    0.01847    0.01884 =
         0.02534    0.00337   -0.00049    0.00137
AFIX  43
H3    2    0.804009    0.423095    0.142938    11.00000   -1.20000
AFIX   0
C4    1    0.580142    0.294869    0.034855    11.00000    0.02021    0.01436 =
         0.02404    0.00387    0.00076    0.00401
C5    1    0.713079    0.299318   -0.051249    11.00000    0.01898    0.01953 =
         0.02696    0.00525    0.00138    0.00289
AFIX  43
H5    2    0.859482    0.355200   -0.044142    11.00000   -1.20000
AFIX   0
C6    1    0.631279    0.223221   -0.144945    11.00000    0.02657    0.01694 =
         0.02348    0.00580    0.00217    0.00703
C7    1    0.408070    0.136878   -0.153990    11.00000    0.03058    0.02022 =
         0.02182    0.00226   -0.00450    0.00436
AFIX  43
H7    2    0.351701    0.083045   -0.217226    11.00000   -1.20000
AFIX   0
C8    1    0.274011    0.130507   -0.072856    11.00000    0.02174    0.01929 =
         0.02791    0.00427   -0.00307    0.00023
AFIX  43
H8    2    0.128315    0.073312   -0.081195    11.00000   -1.20000
AFIX   0
C9    1    0.356021    0.210487    0.023581    11.00000    0.02087    0.01554 =
         0.02412    0.00532    0.00054    0.00426
CL1   3    0.113269    0.265986    0.291051    11.00000    0.02301    0.03357 =
         0.02758    0.00777    0.00824    0.00604
N1    4    0.217430    0.204360    0.103687    11.00000    0.01995    0.01938 =
         0.02667    0.00524    0.00205    0.00268
HKLF 4
REM  import in P -1
REM R1 =  0.0281 for   1872 Fo > 4sig(Fo)  and  0.0314 for all   2061 data
REM    156 parameters refined using      0 restraints
END
WGHT      0.0383      0.2331
REM Highest difference peak  0.252,  deepest hole -0.195,  1-sigma level  0.040
Q1    1   0.4633  0.2605  0.0290  11.00000  0.05    0.25
Q2    1   0.8988  0.1435 -0.2392  11.00000  0.05    0.23
Q3    1   0.5135  0.2142 -0.1428  11.00000  0.05    0.22
Q4    1   0.4025  0.3306  0.2087  11.00000  0.05    0.22
Q5    1   0.3328  0.1343 -0.0174  11.00000  0.05    0.21
Q6    1   0.6821  0.2167 -0.0975  11.00000  0.05    0.19
Q7    1   0.5596  0.3857  0.2581  11.00000  0.05    0.19
Q8    1   0.1072  0.1441  0.1043  11.00000  0.05    0.18
Q9    1   0.6522  0.3006 -0.1072  11.00000  0.05    0.18
Q10   1   0.6263  0.2835  0.0799  11.00000  0.05    0.17
Q11   1   0.5241  0.4048  0.3924  11.00000  0.05    0.17
Q12   1   0.6581  0.2593 -0.0001  11.00000  0.05    0.16
Q13   1   0.2343  0.2716  0.1441  11.00000  0.05    0.16
Q14   1   0.8714  0.3427 -0.2366  11.00000  0.05    0.16
Q15   1   0.3661  0.0967 -0.1013  11.00000  0.05    0.16
Q16   1   0.3082  0.2146 -0.0272  11.00000  0.05    0.15
Q17   1   0.2271  0.2644  0.2357  11.00000  0.05    0.15
Q18   1   0.6886  0.1988 -0.2992  11.00000  0.05    0.14
Q19   1   0.6905  0.2343 -0.1869  11.00000  0.05    0.14
Q20   1   0.5877  0.3645  0.0662  11.00000  0.05    0.14
;
