# Supplementary material for: Crystal structure of ethyl 2-chloro-6-methyl­quinoline-3-carboxyl­ate
Source: Acta Crystallogr Sect E Struct Rep Online. 2014 Aug 1;70(Pt 9):o941. doi: 10.1107/S1600536814016900 (PMC4186161; doi:10.1107/S1600536814016900)
Supplement: Supplementary file 2 [file e-70-0o941-Isup2.hkl]

#
# h,k,l, Fc-squared, Fo-squared, sigma(Fo-squared) and status flag
#
data_I
_shelx_title ' import in P -1'
_shelx_refln_list_code          4
_shelx_F_calc_maximum      115.34
_exptl_crystal_F_000       260.00
_reflns_d_resolution_high  0.8392
 
loop_
 _symmetry_equiv_pos_as_xyz
 'x, y, z'
 '-x, -y, -z'
 
_cell_length_a                          6.0391(5)
_cell_length_b                          7.2986(6)
_cell_length_c                          13.4323(12)
_cell_angle_alpha                       98.238(6)
_cell_angle_beta                        90.123(5)
_cell_angle_gamma                       96.429(6)
_shelx_F_squared_multiplier     1.000
 
loop_
 _refln_index_h
 _refln_index_k
 _refln_index_l
 _refln_F_squared_calc
 _refln_F_squared_meas
 _refln_F_squared_sigma
 _refln_observed_status
   1   0   0     2050.91     1995.11     14.51 o
   2   0   0     2188.84     2133.02     20.05 o
   3   0   0      124.96      142.23      2.03 o
   4   0   0      189.01      208.01      2.91 o
   5   0   0       32.51       36.04      1.20 o
   6   0   0       76.82       78.83      1.96 o
   7   0   0        1.66        1.42      1.26 o
  -7   1   0       31.70       37.56      2.17 o
  -6   1   0      148.44      151.76      2.77 o
  -5   1   0        0.07       -0.03      0.41 o
  -4   1   0      224.93      222.81      3.06 o
  -3   1   0      197.19      207.49      2.73 o
  -2   1   0     1483.29     1479.77     14.36 o
  -1   1   0     2040.46     2052.19     15.15 o
   0   1   0      558.60      550.29      7.10 o
   1   1   0      321.36      319.88      2.87 o
   2   1   0     1921.81     2006.54     18.97 o
   3   1   0       13.70       29.27      0.85 o
   4   1   0       35.67       34.55      1.06 o
   5   1   0       41.14       36.53      1.23 o
   6   1   0       40.74       43.80      2.23 o
  -7   2   0        2.05        3.11      1.01 o
  -6   2   0       80.51       79.34      1.97 o
  -5   2   0       65.65       63.42      1.65 o
  -4   2   0       36.15       32.48      1.07 o
  -3   2   0      231.20      234.29      3.08 o
  -2   2   0      415.27      400.64      4.46 o
  -1   2   0     1148.59     1285.52     28.10 o
   0   2   0     8426.26     8575.10     69.67 o
   1   2   0      683.34      664.79      6.66 o
   2   2   0     1604.85     1693.27     16.25 o
   3   2   0       52.14       70.99      1.41 o
   4   2   0      331.68      321.38      4.13 o
   5   2   0        2.81        4.14      0.74 o
   6   2   0       10.67       10.47      0.94 o
  -6   3   0       39.31       45.13      1.60 o
  -5   3   0       14.79       16.21      1.02 o
  -4   3   0       78.23       72.54      1.64 o
  -3   3   0      395.98      399.32      4.78 o
  -2   3   0      126.62      123.88      1.90 o
  -1   3   0        3.73        3.74      0.43 o
   0   3   0      265.03      265.36      3.18 o
   1   3   0       63.28       83.62      1.43 o
   2   3   0      990.22     1008.53     10.20 o
   3   3   0      126.86      125.55      2.74 o
   4   3   0        7.50       11.75      0.83 o
   5   3   0      206.99      192.03      4.28 o
   6   3   0        0.96        4.18      0.98 o
  -6   4   0        5.24        7.50      0.88 o
  -5   4   0      137.66      127.56      2.78 o
  -4   4   0      137.67      128.76      2.37 o
  -3   4   0        7.83        7.80      1.03 o
  -2   4   0      452.48      427.22      5.02 o
  -1   4   0       52.46       46.36      1.09 o
   0   4   0        6.43        3.06      0.41 o
   1   4   0      790.71      788.91      8.25 o
   2   4   0      252.80      272.90      3.57 o
   3   4   0       74.47       68.07      1.60 o
   4   4   0      113.99      105.59      2.16 o
   5   4   0        0.08        0.42      1.07 o
  -6   5   0       22.91       21.85      1.37 o
  -5   5   0        0.71        0.28      0.52 o
  -4   5   0       96.28       98.96      2.47 o
  -3   5   0      247.63      241.51      4.14 o
  -2   5   0        5.21        6.84      0.60 o
  -1   5   0        0.27        0.84      0.35 o
   0   5   0       20.00       13.73      0.74 o
   1   5   0       38.92       42.60      1.21 o
   2   5   0      153.36      151.94      2.57 o
   3   5   0       20.13       22.41      1.13 o
   4   5   0       28.82       24.43      1.26 o
   5   5   0      112.08      105.92      4.68 o
  -5   6   0       75.84       72.99      3.51 o
  -4   6   0       21.37       18.86      1.55 o
  -3   6   0       28.43       23.99      1.12 o
  -2   6   0        0.81       -0.21      0.61 o
  -1   6   0      195.61      185.90      2.85 o
   0   6   0       84.17       87.13      2.48 o
   1   6   0        0.98        0.99      0.49 o
   2   6   0       37.33       36.35      1.40 o
   3   6   0        0.05       -0.30      0.85 o
   4   6   0      116.86      121.68      3.49 o
  -4   7   0       63.57       71.10      2.70 o
  -3   7   0        6.64        7.70      1.17 o
  -2   7   0       10.79       13.46      1.40 o
  -1   7   0       18.06       21.51      1.63 o
   0   7   0       55.92       58.74      3.27 o
   1   7   0       49.15       51.34      1.60 o
   2   7   0        0.09        0.10      0.84 o
   3   7   0       30.53       30.01      2.83 o
  -3   8   0        0.25        0.09      0.90 o
  -2   8   0        8.11        8.34      1.31 o
  -1   8   0       63.22       56.79      2.65 o
   0   8   0       23.00       28.70      2.03 o
   1   8   0        5.27        5.43      1.39 o
  -1  -8   1       43.16       43.72      3.16 o
   0  -8   1       18.14       18.21      1.66 o
   1  -8   1        9.44       10.78      1.37 o
   2  -8   1       38.60       34.13      3.61 o
   3  -8   1        0.89        2.08      0.98 o
  -3  -7   1        0.54        1.30      0.86 o
  -2  -7   1       42.89       42.30      2.49 o
  -1  -7   1       71.70       72.22      1.88 o
   0  -7   1       60.33       61.37      1.97 o
   1  -7   1        7.78        7.55      0.76 o
   2  -7   1       41.25       43.41      2.00 o
   3  -7   1        1.43        1.30      0.82 o
   4  -7   1       44.13       46.74      2.21 o
  -4  -6   1       37.80       37.00      2.26 o
  -3  -6   1       13.39       13.74      1.01 o
  -2  -6   1       75.56       66.36      1.75 o
  -1  -6   1      271.94      275.28      3.88 o
   0  -6   1        0.04        0.23      0.54 o
   1  -6   1       34.67       33.52      1.51 o
   2  -6   1       97.91       99.32      2.04 o
   3  -6   1       63.28       58.23      1.85 o
   4  -6   1       11.32       11.66      0.95 o
   5  -6   1        0.15       -0.04      0.55 o
  -5  -5   1       17.20       15.71      1.60 o
  -4  -5   1      352.02      337.14      6.48 o
  -3  -5   1       12.07       12.96      0.89 o
  -2  -5   1       23.26       25.91      1.07 o
  -1  -5   1      101.88      108.24      1.98 o
   0  -5   1      129.92      130.36      2.55 o
   1  -5   1      323.60      319.30      4.07 o
   2  -5   1        2.16        1.26      0.84 o
   3  -5   1       76.30       75.22      1.72 o
   4  -5   1       22.97       25.69      1.19 o
   5  -5   1       30.02       31.62      1.68 o
   6  -5   1       62.54       69.79      3.31 o
  -5  -4   1        6.76        7.91      1.17 o
  -4  -4   1        0.12       -0.44      0.44 o
  -3  -4   1      113.52      110.36      2.04 o
  -2  -4   1        9.98       24.22      0.90 o
  -1  -4   1     1154.31     1205.01     12.04 o
   0  -4   1      569.41      616.10      6.57 o
   1  -4   1     3285.42     3456.57     41.19 o
   2  -4   1       27.40       17.88      0.79 o
   3  -4   1        6.91        3.25      0.49 o
   4  -4   1        8.03        7.94      0.72 o
   5  -4   1        1.01        2.86      0.61 o
   6  -4   1       21.59       25.17      1.34 o
  -6  -3   1        6.19        8.02      1.24 o
  -5  -3   1       21.21       24.49      1.31 o
  -4  -3   1      278.75      270.58      3.72 o
  -3  -3   1       12.84       15.39      0.98 o
  -2  -3   1      220.31      264.93      3.29 o
  -1  -3   1      203.64      217.38      2.72 o
   0  -3   1     1525.51     1572.68     15.08 o
   1  -3   1      230.59      227.25      2.84 o
   2  -3   1       13.37       11.40      0.61 o
   3  -3   1      254.31      255.63      3.39 o
   4  -3   1        4.50        5.18      0.57 o
   5  -3   1       99.53       94.52      2.04 o
   6  -3   1       75.59       75.44      2.63 o
  -6  -2   1       89.18       92.88      2.86 o
  -5  -2   1        0.45        0.41      0.44 o
  -4  -2   1       28.34       25.80      0.97 o
  -3  -2   1       45.53       59.22      2.35 o
  -2  -2   1      173.53      160.15      2.12 o
  -1  -2   1      760.49      782.45      7.70 o
   0  -2   1     4106.75     4141.90     66.10 o
   1  -2   1    13302.45    13383.38    156.27 o
   2  -2   1      189.06      156.79      2.11 o
   3  -2   1      238.52      269.51      3.41 o
   4  -2   1      371.88      395.47      4.86 o
   5  -2   1       58.16       55.45      2.03 o
   6  -2   1       59.41       60.25      1.69 o
   7  -2   1       25.36       26.84      2.04 o
  -7  -1   1        5.97        4.71      1.84 o
  -6  -1   1       35.66       40.02      1.46 o
  -5  -1   1       71.65       70.74      2.90 o
  -4  -1   1      242.27      244.31      3.31 o
  -3  -1   1       75.97       70.83      1.32 o
  -2  -1   1       95.83       98.79      1.67 o
  -1  -1   1      966.33      955.56      7.86 o
   0  -1   1     1927.14     1958.00     29.40 o
   1  -1   1      741.71      741.35      8.88 o
   2  -1   1      324.27      331.37      3.69 o
   3  -1   1       51.10       67.28      1.50 o
   4  -1   1      449.44      422.84      4.94 o
   5  -1   1       77.36       69.89      1.86 o
   6  -1   1        0.54        1.12      0.55 o
   7  -1   1        0.62        0.23      1.32 o
  -7   0   1       47.47       50.11      3.10 o
  -6   0   1       24.22       26.27      1.92 o
  -5   0   1       16.42       18.26      1.01 o
  -4   0   1       81.01       76.85      1.56 o
  -3   0   1       80.84       83.66      1.88 o
  -2   0   1     1892.08     1929.30     22.56 o
  -1   0   1      332.82      312.76      3.15 o
   1   0   1     1020.87      984.53      9.10 o
   2   0   1     3066.85     3049.46     28.39 o
   3   0   1      187.53      220.84      2.78 o
   4   0   1       44.83       55.15      1.29 o
   5   0   1       23.92       22.81      1.00 o
   6   0   1       59.14       63.19      3.43 o
   7   0   1       37.38       39.95      2.80 o
  -7   1   1        0.08       -0.65      0.65 o
  -6   1   1       49.08       47.87      1.55 o
  -5   1   1      158.53      157.87      3.14 o
  -4   1   1      159.80      151.97      2.43 o
  -3   1   1      190.62      195.13      2.64 o
  -2   1   1     2036.76     2012.98     19.34 o
  -1   1   1       46.89       38.41      0.57 o
   0   1   1      145.84      147.04      4.58 o
   1   1   1      153.56      159.77      1.87 o
   2   1   1        0.26        0.07      0.27 o
   3   1   1      175.24      184.63      2.50 o
   4   1   1      309.99      292.32      3.78 o
   5   1   1      194.91      177.75      2.87 o
   6   1   1       88.39       78.40      1.96 o
  -7   2   1       79.12       84.02      2.92 o
  -6   2   1        4.01        7.10      1.88 o
  -5   2   1       32.07       35.07      1.49 o
  -4   2   1      373.28      370.21      7.09 o
  -3   2   1      366.28      348.76      4.17 o
  -2   2   1       20.99       31.52      0.81 o
  -1   2   1      521.04      543.16      7.53 o
   0   2   1      126.19      118.54      1.42 o
   1   2   1      114.14      108.10      1.54 o
   2   2   1     1544.37     1625.62     15.68 o
   3   2   1        3.31        7.64      0.58 o
   4   2   1       21.90       24.02      0.98 o
   5   2   1       26.14       23.34      1.14 o
   6   2   1       38.29       43.83      1.55 o
  -6   3   1      161.96      167.25      3.15 o
  -5   3   1      425.75      414.87      5.45 o
  -4   3   1        0.71        0.35      0.45 o
  -3   3   1       63.22       58.27      1.32 o
  -2   3   1       80.05       81.23      1.82 o
  -1   3   1       11.41        8.17      0.66 o
   0   3   1      189.99      200.50      2.47 o
   1   3   1      451.31      519.87      5.58 o
   2   3   1      181.28      172.17      2.46 o
   3   3   1       83.54       87.13      1.72 o
   4   3   1       49.90       51.60      1.43 o
   5   3   1      357.73      323.46      4.52 o
   6   3   1       38.79       31.71      1.85 o
  -6   4   1       42.76       42.16      1.61 o
  -5   4   1       60.83       61.08      1.75 o
  -4   4   1      218.04      210.56      3.25 o
  -3   4   1      121.74      115.92      2.05 o
  -2   4   1      107.51      112.85      1.86 o
  -1   4   1      645.49      665.16      7.06 o
   0   4   1       91.79       97.89      1.92 o
   1   4   1      446.12      443.15      5.06 o
   2   4   1       33.48       30.22      1.04 o
   3   4   1       44.59       44.60      2.43 o
   4   4   1        1.49        2.21      0.56 o
   5   4   1      145.83      138.92      3.01 o
  -6   5   1      392.16      405.25      5.81 o
  -5   5   1      153.70      151.05      4.28 o
  -4   5   1       16.41       16.45      1.14 o
  -3   5   1       39.59       35.90      1.68 o
  -2   5   1       11.48       12.70      0.68 o
  -1   5   1      120.17      124.50      1.99 o
   0   5   1       20.01       21.61      0.84 o
   1   5   1       32.62       34.99      1.15 o
   2   5   1       12.63       11.46      0.85 o
   3   5   1       41.46       48.41      1.59 o
   4   5   1      100.17      102.41      3.79 o
   5   5   1       32.04       32.16      2.09 o
  -5   6   1       15.41       14.08      1.53 o
  -4   6   1       89.39       85.05      2.79 o
  -3   6   1       79.64       73.47      2.48 o
  -2   6   1        9.71       10.06      1.13 o
  -1   6   1        3.39        3.98      0.52 o
   0   6   1       18.68       19.32      0.92 o
   1   6   1       86.74       97.17      2.12 o
   2   6   1       20.22       20.72      1.33 o
   3   6   1       33.18       31.61      1.42 o
   4   6   1       19.03       17.87      2.59 o
  -4   7   1        9.88        9.84      1.64 o
  -3   7   1        6.84        4.91      1.01 o
  -2   7   1      140.84      137.49      3.63 o
  -1   7   1        9.01       10.49      1.26 o
   0   7   1        3.63        2.26      0.88 o
   1   7   1       61.77       57.76      2.33 o
   2   7   1       25.03       25.69      1.42 o
   3   7   1       55.49       59.18      2.43 o
  -3   8   1       34.06       37.24      2.25 o
  -2   8   1       28.28       30.49      4.28 o
  -1   8   1       46.34       47.53      2.39 o
   0   8   1       15.29       17.22      1.67 o
   1   8   1       20.66       20.68      1.81 o
  -2  -8   2        0.03        1.42      1.05 o
  -1  -8   2        0.17        0.50      0.61 o
   0  -8   2      166.17      160.38      5.35 o
   1  -8   2       12.79       13.62      1.78 o
   2  -8   2       11.10       14.11      1.48 o
   3  -8   2       18.21       22.24      1.81 o
  -3  -7   2      118.45      133.75      8.76 o
  -2  -7   2       74.95       72.70      2.07 o
  -1  -7   2       42.56       45.42      1.52 o
   0  -7   2        2.47        2.51      0.59 o
   1  -7   2        5.56        6.86      0.76 o
   2  -7   2      159.15      162.75      2.92 o
   3  -7   2        1.18        1.52      0.81 o
   4  -7   2       13.35       14.85      1.92 o
  -4  -6   2       42.26       46.05      2.27 o
  -3  -6   2       19.65       24.02      2.82 o
  -2  -6   2        8.94        7.74      1.44 o
  -1  -6   2       73.98       77.19      1.80 o
   0  -6   2      850.90      826.71      9.01 o
   1  -6   2      349.19      346.23      4.57 o
   2  -6   2      650.39      666.44      7.81 o
   3  -6   2       34.99       33.05      1.27 o
   4  -6   2       15.91       18.32      1.16 o
   5  -6   2       53.72       50.21      4.37 o
  -5  -5   2        0.42        0.83      0.88 o
  -4  -5   2        2.18        3.00      1.08 o
  -3  -5   2       25.95       29.32      1.13 o
  -2  -5   2       88.82       91.93      1.87 o
  -1  -5   2      457.58      475.13      5.56 o
   0  -5   2      103.41      104.31      1.97 o
   1  -5   2      294.11      298.13      3.89 o
   2  -5   2       45.13       41.65      1.63 o
   3  -5   2       15.88       17.61      0.99 o
   4  -5   2       13.54       14.69      0.97 o
   5  -5   2        5.31        5.60      0.75 o
   6  -5   2       81.84       83.92      2.98 o
  -5  -4   2       72.97       70.93      2.63 o
  -4  -4   2       19.20       18.29      0.92 o
  -3  -4   2       43.54       38.46      1.64 o
  -2  -4   2       14.81       15.90      0.77 o
  -1  -4   2        3.64        2.36      0.40 o
   0  -4   2      575.03      528.89      5.78 o
   1  -4   2     2042.23     2137.03     20.71 o
   2  -4   2     1577.12     1711.10     17.20 o
   3  -4   2       20.16       17.51      0.86 o
   4  -4   2        0.48        1.25      0.47 o
   5  -4   2      195.13      193.98      3.23 o
   6  -4   2        7.12        7.20      1.62 o
  -6  -3   2       58.34       58.87      4.00 o
  -5  -3   2        7.58        7.70      1.09 o
  -4  -3   2       86.25       82.70      1.81 o
  -3  -3   2       77.85       84.54      2.02 o
  -2  -3   2      326.60      337.91      3.93 o
  -1  -3   2       37.63       38.76      0.91 o
   0  -3   2       51.01       49.67      1.25 o
   1  -3   2      277.63      273.67      3.24 o
   2  -3   2      198.63      196.29      2.65 o
   3  -3   2      209.91      234.51      4.09 o
   4  -3   2        2.58        4.38      0.54 o
   5  -3   2       26.63       29.88      1.19 o
   6  -3   2      118.80      123.52      3.48 o
  -6  -2   2       66.12       64.80      2.45 o
  -5  -2   2       73.28       72.03      1.69 o
  -4  -2   2      187.83      196.94      2.86 o
  -3  -2   2        0.82        0.63      0.29 o
  -2  -2   2      510.04      513.23      4.59 o
  -1  -2   2       25.39       31.00      0.53 o
   0  -2   2       39.75       46.19      0.85 o
   1  -2   2     5612.73     5711.21     53.87 o
   2  -2   2       42.09       47.44      0.98 o
   3  -2   2     1561.56     1576.27     15.78 o
   4  -2   2       25.46       15.92      0.78 o
   5  -2   2       23.11       24.86      1.04 o
   6  -2   2        3.68        3.18      1.14 o
   7  -2   2        0.01        0.32      0.88 o
  -6  -1   2       31.24       31.52      1.33 o
  -5  -1   2       81.97       78.38      1.77 o
  -4  -1   2      646.11      624.68      6.88 o
  -3  -1   2      350.52      331.29      3.88 o
  -2  -1   2        5.87        4.95      0.27 o
  -1  -1   2      432.92      379.56      4.88 o
   0  -1   2      192.83      196.51      1.62 o
   1  -1   2      199.51      217.47      1.98 o
   2  -1   2     2351.37     2334.24     29.91 o
   3  -1   2      337.98      334.64      3.85 o
   4  -1   2      148.03      156.30      2.35 o
   5  -1   2       10.05       10.26      0.73 o
   6  -1   2      432.59      428.38      7.39 o
   7  -1   2        4.79        0.86      1.53 o
  -7   0   2        2.33        2.13      0.93 o
  -6   0   2      115.87      110.96      2.90 o
  -5   0   2      214.94      211.97      3.65 o
  -4   0   2       90.22       95.11      2.07 o
  -3   0   2       52.60       49.14      1.10 o
  -2   0   2     1182.90     1163.96     11.44 o
  -1   0   2      616.57      613.88      9.58 o
   0   0   2      444.98      418.56      8.39 o
   1   0   2     2323.18     2262.17     73.84 o
   2   0   2       78.23       71.55      0.98 o
   3   0   2      645.11      670.72      6.97 o
   4   0   2      147.79      135.59      2.20 o
   5   0   2       92.10       80.09      1.95 o
   6   0   2       63.49       59.01      3.77 o
   7   0   2        0.75       -0.05      0.84 o
  -7   1   2      148.29      156.19      3.11 o
  -6   1   2       96.21       97.81      3.33 o
  -5   1   2       13.57       15.13      0.95 o
  -4   1   2      743.73      714.42      7.86 o
  -3   1   2      266.12      250.19      3.19 o
  -2   1   2      137.50      145.06      1.96 o
  -1   1   2      401.96      424.92      4.38 o
   0   1   2      690.65      690.85      9.99 o
   1   1   2        1.92        1.08      0.37 o
   2   1   2      252.46      218.72      3.20 o
   3   1   2      530.46      524.78      5.73 o
   4   1   2       50.84       47.38      1.23 o
   5   1   2       45.95       47.01      2.38 o
   6   1   2      409.43      393.15      5.26 o
  -7   2   2       17.15       17.10      2.66 o
  -6   2   2      131.49      135.31      2.69 o
  -5   2   2      293.70      281.04      4.05 o
  -4   2   2       46.92       56.59      2.03 o
  -3   2   2       21.89       23.45      0.86 o
  -2   2   2      126.92      112.50      2.61 o
  -1   2   2      487.07      495.00      6.58 o
   0   2   2      712.51      722.13      9.89 o
   1   2   2       67.90       56.11      1.06 o
   2   2   2      242.41      233.91      3.06 o
   3   2   2       37.62       42.11      1.60 o
   4   2   2      157.17      162.07      2.62 o
   5   2   2      182.83      161.48      2.78 o
   6   2   2      136.99      125.98      2.59 o
  -6   3   2      316.25      319.00      5.10 o
  -5   3   2      358.02      359.79      4.93 o
  -4   3   2       78.36       79.06      1.74 o
  -3   3   2      150.44      149.78      4.37 o
  -2   3   2       38.36       40.14      0.96 o
  -1   3   2       82.12       93.20      2.08 o
   0   3   2      457.23      469.20      4.27 o
   1   3   2      229.23      229.35      2.91 o
   2   3   2        9.06        8.15      0.61 o
   3   3   2      170.60      172.00      2.66 o
   4   3   2       21.27       22.31      1.08 o
   5   3   2      124.44      125.76      2.49 o
   6   3   2       33.82       31.94      2.98 o
  -6   4   2       53.99       61.10      1.92 o
  -5   4   2       54.24       50.15      1.92 o
  -4   4   2       20.79       19.23      1.70 o
  -3   4   2       16.89       20.12      0.88 o
  -2   4   2       75.98       64.98      0.97 o
  -1   4   2      529.54      519.94      7.49 o
   0   4   2       14.09       11.63      0.70 o
   1   4   2       43.13       38.08      1.06 o
   2   4   2      132.38      137.44      2.30 o
   3   4   2      145.76      144.65      2.52 o
   4   4   2       15.67       17.52      1.08 o
   5   4   2        4.50        6.06      0.80 o
  -6   5   2      325.13      319.84     10.15 o
  -5   5   2       57.35       56.34      2.32 o
  -4   5   2      340.07      348.83      4.77 o
  -3   5   2       54.07       56.40      1.37 o
  -2   5   2        3.16        5.54      1.63 o
  -1   5   2       98.76       95.39      3.21 o
   0   5   2        1.42        0.36      0.49 o
   1   5   2      163.09      164.60      2.60 o
   2   5   2      123.58      128.08      3.42 o
   3   5   2       18.30       19.84      1.16 o
   4   5   2       23.42       26.93      1.86 o
   5   5   2       14.42       16.47      1.58 o
  -5   6   2       10.29       13.30      1.49 o
  -4   6   2       62.18       57.93      2.40 o
  -3   6   2      101.63      102.66      4.64 o
  -2   6   2       17.69       18.20      1.46 o
  -1   6   2      237.52      237.10      7.61 o
   0   6   2       12.00        9.83      0.71 o
   1   6   2        5.30        7.19      0.73 o
   2   6   2       97.00       93.28      2.15 o
   3   6   2       49.28       53.76      1.73 o
   4   6   2        0.03        0.44      0.74 o
  -4   7   2      364.42      351.09      6.79 o
  -3   7   2        6.81       10.17      2.11 o
  -2   7   2        1.69        1.73      0.90 o
  -1   7   2       53.95       56.60      2.34 o
   0   7   2       23.81       25.38      4.48 o
   1   7   2       61.51       58.03      2.86 o
   2   7   2        3.73        6.71      1.61 o
   3   7   2        7.08        7.18      0.96 o
  -2   8   2        4.08        1.28      0.88 o
  -1   8   2      240.34      253.38      5.58 o
   0   8   2       17.06       16.42      1.68 o
   1   8   2      278.62      284.67      5.99 o
  -2  -8   3       38.99       39.09      2.93 o
  -1  -8   3        0.57        0.00      0.58 o
   0  -8   3      173.17      166.04      4.22 o
   1  -8   3       81.57       83.46      5.58 o
   2  -8   3      514.87      482.96      8.22 o
   3  -8   3      205.36      184.01      4.47 o
  -3  -7   3       11.27       12.84      2.21 o
  -2  -7   3       14.64       16.83      1.52 o
  -1  -7   3        1.75        1.26      0.57 o
   0  -7   3      325.91      317.13      4.48 o
   1  -7   3        0.95        1.73      0.60 o
   2  -7   3        6.25        7.41      0.84 o
   3  -7   3        0.76        1.53      0.84 o
   4  -7   3      123.08      123.19      3.08 o
  -4  -6   3       48.65       52.80      3.19 o
  -3  -6   3       12.08       12.92      1.35 o
  -2  -6   3      130.16      120.15      2.33 o
  -1  -6   3        9.85       11.47      0.84 o
   0  -6   3        7.54        8.43      0.88 o
   1  -6   3      136.94      144.33      2.53 o
   2  -6   3     1836.52     1790.83     18.45 o
   3  -6   3       26.85       24.50      1.23 o
   4  -6   3       33.63       34.99      1.42 o
   5  -6   3        8.89        7.67      0.88 o
  -5  -5   3       30.51       36.24      2.19 o
  -4  -5   3      111.86      105.72      3.16 o
  -3  -5   3        9.56       10.64      0.96 o
  -2  -5   3      202.73      205.73      4.13 o
  -1  -5   3       22.46       27.34      1.95 o
   0  -5   3        7.01       10.13      1.05 o
   1  -5   3      194.35      194.97      2.87 o
   2  -5   3        0.35        0.03      0.38 o
   3  -5   3       22.86       21.84      1.59 o
   4  -5   3      374.41      387.84      5.17 o
   5  -5   3       11.21       13.28      1.01 o
   6  -5   3        0.53        0.15      0.86 o
  -5  -4   3        3.77        3.60      1.00 o
  -4  -4   3       67.22       66.52      2.34 o
  -3  -4   3      208.88      207.61      2.89 o
  -2  -4   3       61.64       53.63      1.25 o
  -1  -4   3       32.98       38.80      1.01 o
   0  -4   3        1.21        0.64      0.63 o
   1  -4   3      590.43      618.05      6.69 o
   2  -4   3     2263.98     2313.53     22.90 o
   3  -4   3      270.67      258.92      3.57 o
   4  -4   3      401.12      428.35      5.41 o
   5  -4   3        0.07       -0.26      0.43 o
   6  -4   3       81.93       83.68      6.61 o
  -6  -3   3       59.58       62.51      2.59 o
  -5  -3   3       69.13       73.81      2.62 o
  -4  -3   3      189.27      186.22      2.72 o
  -3  -3   3       51.96       51.93      1.18 o
  -2  -3   3      223.37      222.73      2.29 o
  -1  -3   3       10.51        9.12      0.51 o
   0  -3   3      114.23      116.17      2.77 o
   1  -3   3      285.25      311.12      3.64 o
   2  -3   3       23.10       19.58      0.74 o
   3  -3   3      110.83      113.25      1.91 o
   4  -3   3      314.68      306.84      4.06 o
   5  -3   3       35.77       34.66      1.19 o
   6  -3   3       11.92       11.83      1.40 o
  -6  -2   3       13.29       15.57      1.48 o
  -5  -2   3       14.65       14.42      0.84 o
  -4  -2   3      326.52      310.59      3.94 o
  -3  -2   3       36.08       27.99      0.73 o
  -2  -2   3       10.52        9.58      0.77 o
  -1  -2   3      476.31      494.65      4.84 o
   0  -2   3       36.18       39.22      0.80 o
   1  -2   3      569.93      565.85      5.82 o
   2  -2   3      580.22      580.04      6.18 o
   3  -2   3      146.93      136.23      2.02 o
   4  -2   3      171.69      182.24      3.68 o
   5  -2   3       11.54        9.81      0.69 o
   6  -2   3      254.03      250.26      5.23 o
   7  -2   3        8.12        6.00      2.09 o
  -6  -1   3      171.20      175.81      4.07 o
  -5  -1   3      442.93      432.41      5.36 o
  -4  -1   3       21.04       24.44      1.60 o
  -3  -1   3       12.60       13.46      0.59 o
  -2  -1   3      151.07      142.62      1.82 o
  -1  -1   3      101.09      101.36      1.82 o
   0  -1   3     2205.00     2183.12     20.64 o
   1  -1   3        6.89        7.15      0.33 o
   2  -1   3      534.61      514.19      6.97 o
   3  -1   3        5.75        4.05      0.44 o
   4  -1   3      368.85      345.52      4.66 o
   5  -1   3       73.27       69.56      1.74 o
   6  -1   3        2.64        3.56      0.97 o
   7  -1   3      116.95      114.33      3.58 o
  -7   0   3      174.30      174.72      5.25 o
  -6   0   3        0.16        0.26      0.53 o
  -5   0   3       48.98       48.44      2.26 o
  -4   0   3      275.65      275.07      6.30 o
  -3   0   3       59.11       53.93      2.71 o
  -2   0   3       50.58       51.46      1.91 o
  -1   0   3     1067.82     1025.23     10.00 o
   0   0   3      253.69      269.57      2.93 o
   1   0   3     2494.42     2382.83     22.86 o
   2   0   3      192.98      192.34      2.04 o
   3   0   3       93.40      110.48      2.38 o
   4   0   3      165.98      165.11      2.95 o
   5   0   3       38.10       41.85      1.21 o
   6   0   3      124.52      124.59      3.46 o
  -7   1   3        0.83        1.77      0.70 o
  -6   1   3       12.81       12.33      0.98 o
  -5   1   3     1235.47     1208.86     12.63 o
  -4   1   3       81.34       85.59      1.76 o
  -3   1   3        8.41        9.91      0.63 o
  -2   1   3      517.70      508.00      5.44 o
  -1   1   3      633.36      609.76      6.19 o
   0   1   3       13.76       16.26      0.44 o
   1   1   3      620.36      593.18      6.16 o
   2   1   3      173.45      165.29      4.81 o
   3   1   3      501.78      461.90      5.16 o
   4   1   3       49.63       46.99      1.22 o
   5   1   3       23.22       23.80      1.18 o
   6   1   3       14.98       17.39      1.57 o
  -6   2   3        0.73        2.03      0.85 o
  -5   2   3       14.15       15.10      1.23 o
  -4   2   3       36.90       33.50      1.12 o
  -3   2   3     1410.20     1433.88     17.64 o
  -2   2   3       32.33       41.39      0.95 o
  -1   2   3      142.87      162.60      2.81 o
   0   2   3       38.86       42.62      0.91 o
   1   2   3      605.55      584.10      7.68 o
   2   2   3      246.52      251.31      3.16 o
   3   2   3        1.85        2.17      0.54 o
   4   2   3      119.80      123.32      2.20 o
   5   2   3       30.84       33.18      1.27 o
   6   2   3        2.37        3.34      1.20 o
  -6   3   3      327.30      333.39      4.95 o
  -5   3   3      908.46      936.05     18.35 o
  -4   3   3      185.71      207.89      5.73 o
  -3   3   3      929.06      947.53     12.54 o
  -2   3   3      235.68      212.49      2.76 o
  -1   3   3      495.43      488.86      6.92 o
   0   3   3      278.70      303.07      4.38 o
   1   3   3       26.08       28.92      0.88 o
   2   3   3       31.17       32.59      1.00 o
   3   3   3      458.97      454.08      5.42 o
   4   3   3        4.49        5.32      0.93 o
   5   3   3        9.56        8.41      0.85 o
   6   3   3        0.01        0.21      0.78 o
  -6   4   3       28.52       25.48      1.47 o
  -5   4   3       60.02       61.22      1.78 o
  -4   4   3       28.91       28.71      1.87 o
  -3   4   3      512.62      502.89      5.93 o
  -2   4   3        0.36        0.60      0.51 o
  -1   4   3       26.22       24.20      1.22 o
   0   4   3      457.12      497.49      7.27 o
   1   4   3      309.80      301.64      4.81 o
   2   4   3       14.14       16.65      0.91 o
   3   4   3       19.72       20.70      1.42 o
   4   4   3        0.14        0.27      0.51 o
   5   4   3       46.58       47.77      1.66 o
  -6   5   3       10.39       10.23      1.39 o
  -5   5   3       65.02       78.56      2.84 o
  -4   5   3      224.91      226.77     11.02 o
  -3   5   3      450.00      444.67      7.25 o
  -2   5   3       53.64       45.37      1.83 o
  -1   5   3      470.63      490.76      7.60 o
   0   5   3       23.39       21.06      1.22 o
   1   5   3      237.14      226.68      3.33 o
   2   5   3        3.76        4.65      0.65 o
   3   5   3       10.57       11.85      0.95 o
   4   5   3       22.84       24.18      1.34 o
   5   5   3        8.44        9.24      1.27 o
  -5   6   3       54.27       55.17      2.51 o
  -4   6   3       20.95       20.57      1.74 o
  -3   6   3       35.29       35.51      1.96 o
  -2   6   3        7.36        6.76      1.07 o
  -1   6   3       16.37       20.81      1.59 o
   0   6   3      486.48      503.89      8.05 o
   1   6   3      223.87      231.96      3.52 o
   2   6   3      345.44      335.51      4.77 o
   3   6   3       17.76       12.55      1.05 o
   4   6   3        4.54        5.22      0.85 o
  -4   7   3        7.64        7.48      1.29 o
  -3   7   3       56.74       54.53      2.47 o
  -2   7   3       21.13       21.70      1.78 o
  -1   7   3      179.68      186.61      8.45 o
   0   7   3       20.30       20.68      1.68 o
   1   7   3       73.43       71.85      2.73 o
   2   7   3        0.41        0.13      1.75 o
  -2   8   3       19.21       18.78      1.86 o
  -1   8   3        0.03        1.16      0.93 o
   0   8   3        0.02       -0.33      0.83 o
  -1  -8   4       14.49       11.82      1.38 o
   0  -8   4        2.92        4.93      1.71 o
   1  -8   4       30.04       27.57      1.55 o
   2  -8   4      233.75      208.67      4.71 o
   3  -8   4      532.34      456.42      7.98 o
  -3  -7   4       54.44       60.81      2.58 o
  -2  -7   4       20.77       19.47      1.62 o
  -1  -7   4        0.07        0.21      0.84 o
   0  -7   4        1.08        1.00      0.54 o
   1  -7   4        2.15        1.75      0.60 o
   2  -7   4      334.06      332.69      4.83 o
   3  -7   4        7.41       10.45      0.96 o
   4  -7   4        1.76        3.07      0.73 o
  -4  -6   4       23.24       24.98      1.93 o
  -3  -6   4        0.10        0.41      0.74 o
  -2  -6   4       95.71       94.20      2.36 o
  -1  -6   4        0.30        0.72      0.49 o
   0  -6   4       28.35       23.92      1.09 o
   1  -6   4      175.22      171.62      4.83 o
   2  -6   4       91.75       80.91      1.93 o
   3  -6   4      460.09      458.40      5.96 o
   4  -6   4      216.38      217.08      3.62 o
   5  -6   4       55.79       46.96      2.25 o
  -5  -5   4        0.01       -0.08      0.86 o
  -4  -5   4       73.78       75.83      2.79 o
  -3  -5   4      197.92      201.11      4.28 o
  -2  -5   4       19.52       17.99      0.96 o
  -1  -5   4       72.16       72.56      1.58 o
   0  -5   4        5.71        5.86      0.59 o
   1  -5   4      115.20      110.31      2.12 o
   2  -5   4      243.66      242.49      3.49 o
   3  -5   4       40.15       46.59      1.41 o
   4  -5   4       22.88       25.48      1.18 o
   5  -5   4       43.24       39.68      2.03 o
   6  -5   4       41.99       44.56      2.36 o
  -5  -4   4       98.96      106.09      3.28 o
  -4  -4   4        3.10        3.16      0.91 o
  -3  -4   4       10.18       11.91      1.76 o
  -2  -4   4       47.38       42.94      1.28 o
  -1  -4   4      112.18      102.39      1.74 o
   0  -4   4      141.28      124.48      2.34 o
   1  -4   4      203.69      188.87      2.67 o
   2  -4   4       87.40       93.94      1.81 o
   3  -4   4       95.62       99.67      2.85 o
   4  -4   4      320.40      299.54      4.28 o
   5  -4   4        0.21       -0.35      0.67 o
   6  -4   4        1.13        0.08      0.86 o
  -6  -3   4       85.71      102.01      3.32 o
  -5  -3   4        1.17        2.07      0.84 o
  -4  -3   4      302.23      290.77      5.26 o
  -3  -3   4      127.18      131.44      2.98 o
  -2  -3   4      100.09       97.63      2.30 o
  -1  -3   4        1.59        2.48      0.35 o
   0  -3   4      414.24      416.19      4.64 o
   1  -3   4      441.62      424.57      4.74 o
   2  -3   4        4.61        2.53      0.38 o
   3  -3   4      133.42      133.79      2.11 o
   4  -3   4        4.91        3.43      0.64 o
   5  -3   4      142.32      141.64      3.57 o
   6  -3   4       65.05       59.70      2.54 o
  -6  -2   4      173.28      173.14      4.21 o
  -5  -2   4       48.67       53.33      2.31 o
  -4  -2   4        8.09        9.72      0.65 o
  -3  -2   4       29.20       28.56      1.28 o
  -2  -2   4      493.57      490.06      6.79 o
  -1  -2   4     1249.48     1260.54     12.61 o
   0  -2   4        3.91        7.83      0.45 o
   1  -2   4      166.90      161.58      2.44 o
   2  -2   4      205.42      211.71      2.65 o
   3  -2   4      173.50      155.45      2.14 o
   4  -2   4      179.89      173.76      2.75 o
   5  -2   4        6.36        8.17      1.10 o
   6  -2   4        8.58        8.84      1.31 o
  -6  -1   4        0.80        0.49      0.79 o
  -5  -1   4      396.69      390.15      4.96 o
  -4  -1   4      975.85      940.00      9.83 o
  -3  -1   4      629.34      636.29      8.61 o
  -2  -1   4       17.32       12.73      0.46 o
  -1  -1   4      244.31      253.63      2.69 o
   0  -1   4     1276.80     1215.40     11.75 o
   1  -1   4       84.13       90.09      1.17 o
   2  -1   4       40.69       32.63      1.19 o
   3  -1   4      148.06      136.86      2.85 o
   4  -1   4      147.76      142.93      8.09 o
   5  -1   4       20.39       19.51      1.48 o
   6  -1   4       61.82       61.80      2.51 o
  -6   0   4       45.38       43.33      1.48 o
  -5   0   4      197.16      197.79      3.11 o
  -4   0   4        7.95        9.72      0.69 o
  -3   0   4        5.38        7.38      0.56 o
  -2   0   4     1234.37     1284.95     12.71 o
  -1   0   4     1229.30     1225.62     11.98 o
   0   0   4       23.46       26.33      0.68 o
   1   0   4        8.54        7.51      0.33 o
   2   0   4      496.26      469.44      5.05 o
   3   0   4      450.95      459.15      4.29 o
   4   0   4       56.72       51.93      2.10 o
   5   0   4       69.24       64.08      2.64 o
   6   0   4        2.47        2.23      0.90 o
  -6   1   4      119.95      120.78      2.53 o
  -5   1   4      505.81      510.68     10.17 o
  -4   1   4      842.75      838.08     11.38 o
  -3   1   4     1916.52     2001.42     28.60 o
  -2   1   4     1264.91     1369.59     14.98 o
  -1   1   4       43.57       43.12      1.17 o
   0   1   4      548.61      537.94      5.64 o
   1   1   4      703.81      691.96      7.19 o
   2   1   4       56.06       67.19      1.76 o
   3   1   4        0.24        0.58      0.47 o
   4   1   4       31.94       32.13      1.02 o
   5   1   4       27.28       27.30      1.06 o
   6   1   4       45.94       45.30      2.66 o
  -6   2   4        2.21        2.42      1.20 o
  -5   2   4      348.35      347.90      5.93 o
  -4   2   4       14.30       15.94      0.91 o
  -3   2   4      142.63      142.76      2.28 o
  -2   2   4       61.26       67.37      1.29 o
  -1   2   4      642.16      630.02      5.59 o
   0   2   4      583.17      600.71      6.33 o
   1   2   4      874.16      940.90     10.68 o
   2   2   4      272.42      261.68      4.26 o
   3   2   4       49.44       55.60      1.98 o
   4   2   4        4.95        4.34      0.68 o
   5   2   4       57.70       50.66      1.82 o
   6   2   4        8.81        8.53      1.26 o
  -6   3   4       28.28       30.84      1.96 o
  -5   3   4       10.91       10.03      0.92 o
  -4   3   4       48.74       46.04      2.24 o
  -3   3   4      940.63      988.78     13.94 o
  -2   3   4      116.99      130.56      1.92 o
  -1   3   4      206.20      177.04      3.31 o
   0   3   4      503.16      526.10      5.50 o
   1   3   4      127.12      108.66      1.85 o
   2   3   4       48.05       50.04      2.40 o
   3   3   4        0.01        0.92      0.47 o
   4   3   4        0.02        0.21      0.48 o
   5   3   4      148.68      153.77      3.35 o
   6   3   4       17.02       13.17      1.50 o
  -6   4   4       39.21       42.25      2.13 o
  -5   4   4       13.25       14.57      1.47 o
  -4   4   4        0.05        1.04      0.48 o
  -3   4   4      108.34      109.94      1.95 o
  -2   4   4      108.16      106.57      2.68 o
  -1   4   4       11.49       11.43      3.11 o
   0   4   4      306.48      333.87      3.97 o
   1   4   4      236.83      254.07      4.49 o
   2   4   4      286.83      286.70      3.97 o
   3   4   4       24.15       26.40      1.45 o
   4   4   4       74.09       71.94      2.59 o
   5   4   4        0.38        0.08      1.17 o
  -5   5   4       68.26       72.47      2.97 o
  -4   5   4       27.15       24.82      1.77 o
  -3   5   4      144.95      150.38      4.58 o
  -2   5   4        4.09        3.92      0.81 o
  -1   5   4      137.67      126.03      6.76 o
   0   5   4      165.98      176.32      3.79 o
   1   5   4        0.08        0.54      1.65 o
   2   5   4       17.81       18.70      1.12 o
   3   5   4        0.01       -0.02      0.67 o
   4   5   4       65.95       63.80      1.91 o
  -5   6   4        2.54        3.56      1.05 o
  -4   6   4        0.07       -0.55      0.73 o
  -3   6   4       54.55       54.93      4.02 o
  -2   6   4      159.48      154.10      5.95 o
  -1   6   4       30.57       31.33      2.36 o
   0   6   4       21.81       23.51      1.68 o
   1   6   4       73.17       74.08      2.56 o
   2   6   4      777.94      788.69     10.23 o
   3   6   4        7.48        6.42      0.90 o
  -4   7   4       85.52       77.95      3.05 o
  -3   7   4        3.63        2.61      0.99 o
  -2   7   4       48.34       42.85      2.22 o
  -1   7   4        1.16        0.16      0.78 o
   0   7   4       18.36       22.81      1.83 o
   1   7   4       80.36       77.76      2.89 o
   2   7   4        1.29        2.03      1.06 o
  -1   8   4        5.92        8.02      1.35 o
  -1  -8   5        2.85        3.08      0.99 o
   0  -8   5       19.99       20.58      1.62 o
   1  -8   5        0.13       -0.21      0.92 o
   2  -8   5       40.62       46.61      2.04 o
   3  -8   5      191.35      176.18      4.18 o
  -3  -7   5       18.85       20.91      1.84 o
  -2  -7   5      103.77      104.77      3.18 o
  -1  -7   5       20.07       23.62      1.94 o
   0  -7   5       73.43       77.93      1.95 o
   1  -7   5        4.98        5.87      0.75 o
   2  -7   5       62.97       65.26      2.29 o
   3  -7   5        0.31        0.75      0.63 o
   4  -7   5       61.07       59.57      1.89 o
  -4  -6   5       30.31       30.07      2.14 o
  -3  -6   5       46.88       46.49      2.22 o
  -2  -6   5       13.41       12.13      1.78 o
  -1  -6   5       85.13       81.12      1.82 o
   0  -6   5      258.78      250.64      3.66 o
   1  -6   5       81.00       84.13      1.88 o
   2  -6   5        4.64        3.90      0.66 o
   3  -6   5       57.07       53.45      1.64 o
   4  -6   5        1.40        3.00      0.78 o
   5  -6   5      110.78      111.90      6.46 o
  -5  -5   5      142.79      143.07      4.05 o
  -4  -5   5       24.97       23.20      1.90 o
  -3  -5   5        9.87        7.89      1.13 o
  -2  -5   5       63.84       60.65      1.35 o
  -1  -5   5      465.13      456.31      5.40 o
   0  -5   5        4.20        3.93      1.28 o
   1  -5   5        0.58        0.93      0.56 o
   2  -5   5      197.15      196.54      3.87 o
   3  -5   5        4.27        3.94      0.59 o
   4  -5   5       47.00       45.26      1.43 o
   5  -5   5       64.36       67.89      2.65 o
   6  -5   5        7.49        6.72      1.31 o
  -5  -4   5       49.18       48.69      4.98 o
  -4  -4   5       38.20       36.44      1.96 o
  -3  -4   5      277.56      264.66      4.93 o
  -2  -4   5       33.07       29.55      1.43 o
  -1  -4   5       46.97       51.00      1.16 o
   0  -4   5      202.56      198.04      2.77 o
   1  -4   5       89.00       84.24      1.62 o
   2  -4   5      138.79      128.05      2.12 o
   3  -4   5       17.11       14.38      0.79 o
   4  -4   5       85.16       87.43      2.16 o
   5  -4   5       37.20       38.57      1.98 o
   6  -4   5       17.82       19.85      2.36 o
  -6  -3   5       14.03       14.45      1.61 o
  -5  -3   5       13.30       13.88      1.86 o
  -4  -3   5     1025.86     1012.72     13.69 o
  -3  -3   5      607.57      599.54      8.64 o
  -2  -3   5      639.74      633.92      8.72 o
  -1  -3   5      104.24      101.92      1.57 o
   0  -3   5       44.22       49.30      1.08 o
   1  -3   5       57.03       67.51      1.31 o
   2  -3   5      151.48      131.03      1.99 o
   3  -3   5      275.90      272.21      3.51 o
   4  -3   5       14.75       16.20      0.65 o
   5  -3   5        3.82        2.44      0.90 o
   6  -3   5        3.11        2.26      0.98 o
  -6  -2   5       29.73       27.70      2.03 o
  -5  -2   5        0.32        0.42      0.72 o
  -4  -2   5      427.13      418.37      6.68 o
  -3  -2   5      392.92      387.81      6.00 o
  -2  -2   5        4.80        3.31      0.60 o
  -1  -2   5      397.24      406.60      3.73 o
   0  -2   5       15.27       13.65      0.58 o
   1  -2   5      455.28      447.44      4.86 o
   2  -2   5      115.83      108.38      2.43 o
   3  -2   5        0.14        0.47      0.52 o
   4  -2   5      246.08      247.38      4.70 o
   5  -2   5        0.22        0.10      0.69 o
   6  -2   5       66.62       69.22      2.77 o
  -6  -1   5       36.38       33.97      2.21 o
  -5  -1   5       18.92       20.00      1.04 o
  -4  -1   5     1034.54     1023.72     10.62 o
  -3  -1   5      567.31      564.25      6.13 o
  -2  -1   5     2356.67     2530.34     20.68 o
  -1  -1   5       32.64       45.62      0.92 o
   0  -1   5       88.71       93.77      1.72 o
   1  -1   5       76.94       86.16      1.33 o
   2  -1   5       69.47       65.27      1.76 o
   3  -1   5      126.30      117.28      2.66 o
   4  -1   5       34.58       31.53      1.54 o
   5  -1   5       38.95       39.01      3.24 o
   6  -1   5       33.11       31.13      2.09 o
  -6   0   5       15.91       10.81      1.28 o
  -5   0   5       20.09       19.18      1.03 o
  -4   0   5      288.71      291.49      3.87 o
  -3   0   5      126.38      129.15      2.07 o
  -2   0   5       28.05       38.42      0.94 o
  -1   0   5      132.62      143.29      1.97 o
   0   0   5      216.70      207.36      2.58 o
   1   0   5     1876.60     1877.39     18.34 o
   2   0   5      395.88      424.48      4.12 o
   3   0   5        1.43        3.37      0.66 o
   4   0   5        2.43        4.56      0.81 o
   5   0   5      200.52      195.95      4.31 o
   6   0   5       31.15       28.80      2.01 o
  -6   1   5      121.75      121.00      2.58 o
  -5   1   5        7.83        7.83      0.96 o
  -4   1   5       22.85       21.78      1.01 o
  -3   1   5        1.63        4.49      0.74 o
  -2   1   5     1517.40     1636.71     17.66 o
  -1   1   5      707.11      683.83      7.11 o
   0   1   5      110.34       98.25      1.68 o
   1   1   5     1430.73     1577.24     15.63 o
   2   1   5      113.91      128.90      1.99 o
   3   1   5      155.40      147.58      2.30 o
   4   1   5      105.54       90.81      1.76 o
   5   1   5        2.29        2.46      0.85 o
   6   1   5       75.42       73.37      2.75 o
  -6   2   5       61.98       65.79      2.79 o
  -5   2   5      209.17      210.18      3.44 o
  -4   2   5        0.75        0.37      0.41 o
  -3   2   5       79.04       76.05      1.58 o
  -2   2   5      170.44      178.10      3.08 o
  -1   2   5      587.50      567.69      8.26 o
   0   2   5       26.36       35.83      1.80 o
   1   2   5     1064.90     1080.28     11.11 o
   2   2   5       36.33       39.39      1.11 o
   3   2   5      588.63      555.44      7.88 o
   4   2   5       48.45       45.19      1.32 o
   5   2   5      178.64      176.53      3.02 o
   6   2   5        5.35        5.82      1.49 o
  -6   3   5       20.10       20.71      1.34 o
  -5   3   5        0.02        0.16      0.51 o
  -4   3   5        0.14        0.65      0.56 o
  -3   3   5       65.94       59.68      1.40 o
  -2   3   5      275.76      274.70      2.82 o
  -1   3   5       34.70       31.06      1.33 o
   0   3   5      233.75      273.03      3.39 o
   1   3   5      466.49      465.61      5.44 o
   2   3   5       52.41       47.26      1.32 o
   3   3   5      118.21      120.71      2.33 o
   4   3   5       20.23       18.81      1.11 o
   5   3   5       70.93       68.88      1.88 o
  -6   4   5       11.86       15.58      2.75 o
  -5   4   5      134.29      141.22      3.67 o
  -4   4   5       56.10       53.51      1.51 o
  -3   4   5        1.45        1.49      0.54 o
  -2   4   5        0.22       -0.51      0.51 o
  -1   4   5      112.14      117.08      2.82 o
   0   4   5       24.64       26.85      2.12 o
   1   4   5      306.85      314.34      4.12 o
   2   4   5      774.36      781.54      8.83 o
   3   4   5     1667.90     1625.33     17.02 o
   4   4   5        1.47        3.35      1.40 o
   5   4   5       33.70       34.97      1.58 o
  -5   5   5        1.20        1.28      0.84 o
  -4   5   5        3.12        1.73      0.82 o
  -3   5   5      231.80      239.58      4.94 o
  -2   5   5       42.72       41.79      1.91 o
  -1   5   5       43.97       43.35      1.87 o
   0   5   5      225.62      243.86      6.05 o
   1   5   5       28.78       29.89      1.13 o
   2   5   5      488.51      494.45      6.27 o
   3   5   5        0.01       -0.47      0.54 o
   4   5   5        0.05       -0.40      0.61 o
  -4   6   5       42.45       42.46      2.23 o
  -3   6   5        2.99        3.98      1.02 o
  -2   6   5       16.53       18.91      1.86 o
  -1   6   5        0.21        0.13      1.09 o
   0   6   5       83.74       77.74      2.71 o
   1   6   5       14.74       15.67      2.48 o
   2   6   5      149.92      151.84      3.89 o
   3   6   5      270.92      269.60      4.37 o
  -3   7   5       51.83       53.42      3.54 o
  -2   7   5       25.81       31.64      2.68 o
  -1   7   5        3.07        3.55      1.16 o
   0   7   5        9.40        8.29      1.26 o
   1   7   5        3.25        3.61      1.14 o
   2   7   5       69.52       73.12      6.59 o
  -1  -8   6       24.33       25.93      1.98 o
   0  -8   6       17.06       17.14      1.18 o
   1  -8   6        0.35        0.08      0.57 o
   2  -8   6       13.68       14.02      1.52 o
  -3  -7   6      240.68      244.16      5.43 o
  -2  -7   6        1.73        0.52      0.85 o
  -1  -7   6        2.64        1.89      1.12 o
   0  -7   6      163.66      166.82      3.00 o
   1  -7   6        0.70        0.84      0.56 o
   2  -7   6       22.52       19.23      2.70 o
   3  -7   6       10.55       15.01      1.13 o
   4  -7   6        8.37        9.60      1.66 o
  -4  -6   6        0.51        1.60      0.97 o
  -3  -6   6        1.27        4.41      2.33 o
  -2  -6   6      181.70      177.93      5.62 o
  -1  -6   6      196.84      196.23      3.09 o
   0  -6   6       86.24       85.07      1.93 o
   1  -6   6       19.52       18.01      1.05 o
   2  -6   6        0.75        0.65      0.49 o
   3  -6   6      174.19      177.38      4.06 o
   4  -6   6       23.78       27.55      2.22 o
   5  -6   6        4.02        3.75      1.10 o
  -5  -5   6        9.48       14.53      2.32 o
  -4  -5   6       27.55       23.87      2.12 o
  -3  -5   6     1575.30     1600.68     20.54 o
  -2  -5   6      123.66      122.04      3.60 o
  -1  -5   6      190.67      181.19      2.76 o
   0  -5   6       14.82       13.37      1.09 o
   1  -5   6       98.54       99.21      1.95 o
   2  -5   6       14.90       14.11      0.98 o
   3  -5   6        5.57        8.91      0.76 o
   4  -5   6       24.71       21.60      2.57 o
   5  -5   6       44.72       50.12      2.42 o
  -5  -4   6      114.66      113.78      9.34 o
  -4  -4   6       47.76       44.02      2.57 o
  -3  -4   6      284.42      291.80      5.34 o
  -2  -4   6       20.59       19.50      1.32 o
  -1  -4   6      355.45      359.51      5.66 o
   0  -4   6        2.05        3.29      0.45 o
   1  -4   6        5.04        3.42      0.47 o
   2  -4   6       85.39       89.74      1.72 o
   3  -4   6      141.33      153.05      3.05 o
   4  -4   6       28.70       30.19      2.60 o
   5  -4   6        0.45        0.16      0.79 o
   6  -4   6        0.01       -0.34      0.86 o
  -6  -3   6        7.62        8.83      2.84 o
  -5  -3   6      189.21      181.77      4.32 o
  -4  -3   6      124.92      131.07      4.21 o
  -3  -3   6      927.37      928.49     12.48 o
  -2  -3   6       19.97       24.08      1.23 o
  -1  -3   6      733.42      788.65      8.15 o
   0  -3   6       22.06       11.53      0.64 o
   1  -3   6      613.32      617.73      6.70 o
   2  -3   6      118.98      119.15      2.03 o
   3  -3   6        0.18        0.42      0.19 o
   4  -3   6        0.58        1.45      0.74 o
   5  -3   6      116.33      118.63      3.40 o
   6  -3   6       67.55       67.04      2.79 o
  -6  -2   6      122.57      120.16      3.60 o
  -5  -2   6        0.39        1.38      0.80 o
  -4  -2   6        0.01        0.34      0.65 o
  -3  -2   6      189.12      185.39      3.68 o
  -2  -2   6        4.07        5.98      0.79 o
  -1  -2   6      667.58      710.13      7.33 o
   0  -2   6      138.69      128.51      2.52 o
   1  -2   6       50.24       41.72      0.96 o
   2  -2   6      675.86      688.22      6.13 o
   3  -2   6       59.59       58.77      1.94 o
   4  -2   6        6.89        7.26      1.54 o
   5  -2   6        3.08        2.88      0.88 o
   6  -2   6       62.22       62.41      2.65 o
  -6  -1   6       34.31       34.04      4.08 o
  -5  -1   6      299.59      301.37      5.60 o
  -4  -1   6       17.77       16.75      1.77 o
  -3  -1   6      149.89      131.33      2.01 o
  -2  -1   6      658.34      721.30      7.49 o
  -1  -1   6     1546.65     1749.44     16.81 o
   0  -1   6      187.33      177.48      2.36 o
   1  -1   6      807.01      882.65      8.93 o
   2  -1   6      155.60      178.76      3.36 o
   3  -1   6        1.59        2.22      0.63 o
   4  -1   6      103.89      106.47      2.86 o
   5  -1   6      166.51      161.33      3.93 o
   6  -1   6        0.65        1.14      1.43 o
  -6   0   6       98.39      106.79      3.26 o
  -5   0   6        0.70        0.65      0.49 o
  -4   0   6       25.09       29.40      1.06 o
  -3   0   6       70.99       67.47      1.45 o
  -2   0   6       83.86       76.80      2.13 o
  -1   0   6      330.00      343.22      3.99 o
   0   0   6        6.15        5.99      0.51 o
   1   0   6      342.54      415.51      4.71 o
   2   0   6      623.92      617.80      6.69 o
   3   0   6     1522.45     1498.08     53.32 o
   4   0   6      499.35      484.93     12.81 o
   5   0   6        0.07        0.76      0.72 o
   6   0   6        7.92        7.08      1.26 o
  -6   1   6       74.59       75.55      2.05 o
  -5   1   6       51.41       52.88      1.89 o
  -4   1   6       67.38       67.48      1.75 o
  -3   1   6      108.07      104.27      1.91 o
  -2   1   6       12.43       16.90      0.91 o
  -1   1   6      953.84      965.54      9.87 o
   0   1   6      150.11      185.80      2.52 o
   1   1   6     1443.01     1607.05     20.95 o
   2   1   6       81.34       77.09      1.49 o
   3   1   6      436.14      435.90      5.23 o
   4   1   6       55.52       47.92      1.88 o
   5   1   6       89.22       87.21      2.87 o
   6   1   6       15.02       12.81      2.01 o
  -6   2   6        4.46        6.51      0.88 o
  -5   2   6        3.38        2.71      0.63 o
  -4   2   6        8.07        8.40      0.76 o
  -3   2   6      349.55      343.43      4.38 o
  -2   2   6       46.38       43.87      1.10 o
  -1   2   6        5.01        5.72      0.87 o
   0   2   6       50.51       54.39      1.82 o
   1   2   6        2.53        0.14      0.32 o
   2   2   6      143.29      155.90      3.69 o
   3   2   6     1569.15     1559.09     19.66 o
   4   2   6      638.59      593.00      9.83 o
   5   2   6       74.20       77.20      2.74 o
   6   2   6       52.11       55.83      2.56 o
  -6   3   6       32.25       32.16      1.65 o
  -5   3   6       48.35       42.03      1.50 o
  -4   3   6      110.99      104.46      2.14 o
  -3   3   6        7.89        9.80      0.69 o
  -2   3   6        5.75        5.37      0.50 o
  -1   3   6      313.22      298.11      4.99 o
   0   3   6       66.33       57.13      1.23 o
   1   3   6      148.02      150.45      2.41 o
   2   3   6       46.68       48.04      1.57 o
   3   3   6      526.87      531.75      7.57 o
   4   3   6        1.60        1.15      0.58 o
   5   3   6       36.97       35.55      2.11 o
  -5   4   6       28.65       27.29      1.96 o
  -4   4   6       29.46       29.11      1.86 o
  -3   4   6       33.64       36.48      1.87 o
  -2   4   6      131.80      131.87      3.20 o
  -1   4   6       19.95       21.04      1.43 o
   0   4   6       11.26        8.03      0.50 o
   1   4   6      380.96      381.06      4.87 o
   2   4   6        5.38        5.15      0.70 o
   3   4   6      145.63      149.54      2.84 o
   4   4   6        1.02        1.92      1.01 o
   5   4   6      175.24      184.57      5.31 o
  -5   5   6       59.83       64.41      5.57 o
  -4   5   6       18.38       21.89      1.79 o
  -3   5   6        3.66        3.97      0.98 o
  -2   5   6        4.37        4.75      0.94 o
  -1   5   6      122.55      113.57      3.10 o
   0   5   6      323.62      321.87     11.32 o
   1   5   6       57.30       58.92      1.55 o
   2   5   6        0.58        0.38      0.59 o
   3   5   6       25.61       29.36      1.39 o
   4   5   6       24.93       31.89      2.44 o
  -4   6   6       48.83       47.45      2.44 o
  -3   6   6        0.02       -0.77      0.77 o
  -2   6   6      130.51      132.21      3.66 o
  -1   6   6        0.71        0.43      0.80 o
   0   6   6       45.94       49.44      2.25 o
   1   6   6       19.17       18.39      1.67 o
   2   6   6       38.39       43.37      3.54 o
   3   6   6        1.22        0.81      0.93 o
  -3   7   6        6.71        8.37      3.27 o
  -2   7   6       82.84       84.85      3.18 o
  -1   7   6       20.38       19.71      1.86 o
   0   7   6        6.28        6.08      1.25 o
   1   7   6        0.01        0.15      0.92 o
  -1  -8   7        0.24       -0.88      1.17 o
   0  -8   7       46.72       42.95      2.14 o
   1  -8   7        5.61        6.48      0.90 o
   2  -8   7       18.60       19.97      2.36 o
  -2  -7   7      548.63      520.74      8.66 o
  -1  -7   7        8.26        8.27      1.21 o
   0  -7   7       25.55       22.84      1.27 o
   1  -7   7       33.99       35.87      2.17 o
   2  -7   7       57.41       60.65      2.55 o
   3  -7   7       90.49       89.89      2.29 o
   4  -7   7        0.03       -0.70      0.84 o
  -4  -6   7       32.14       35.40      4.06 o
  -3  -6   7      197.12      191.77      5.81 o
  -2  -6   7       96.43       99.69      3.04 o
  -1  -6   7        6.27        7.31      0.78 o
   0  -6   7       33.87       36.27      1.68 o
   1  -6   7      204.05      199.94      3.25 o
   2  -6   7        2.81        5.24      0.68 o
   3  -6   7        0.26        0.70      0.53 o
   4  -6   7       25.40       26.08      1.94 o
   5  -6   7      100.97      110.46      3.60 o
  -4  -5   7       94.90       93.37      3.13 o
  -3  -5   7      141.05      142.97      7.16 o
  -2  -5   7      215.63      210.44      4.38 o
  -1  -5   7      623.12      647.75      7.28 o
   0  -5   7      147.73      161.62      4.25 o
   1  -5   7       14.52       12.65      0.84 o
   2  -5   7       66.99       62.11      1.56 o
   3  -5   7       52.74       54.98      2.16 o
   4  -5   7       23.89       26.65      1.87 o
   5  -5   7        0.00       -0.91      0.91 o
  -5  -4   7      171.65      179.76      5.18 o
  -4  -4   7        6.42        6.55      1.19 o
  -3  -4   7      121.80      118.33      4.37 o
  -2  -4   7       29.52       25.23      1.62 o
  -1  -4   7       97.64       97.90      1.73 o
   0  -4   7      123.61      133.45      2.20 o
   1  -4   7      159.05      160.59      3.45 o
   2  -4   7       99.44       99.54      1.88 o
   3  -4   7      100.67      106.00      2.87 o
   4  -4   7       59.40       58.95      2.32 o
   5  -4   7       87.10       89.47      3.04 o
   6  -4   7        3.13        4.98      1.24 o
  -5  -3   7        8.95        8.36      1.26 o
  -4  -3   7       29.59       29.49      1.89 o
  -3  -3   7       21.96       20.47      3.16 o
  -2  -3   7      114.24       98.49      2.52 o
  -1  -3   7     1691.53     1780.11     17.35 o
   0  -3   7      197.59      211.97      2.89 o
   1  -3   7      184.80      180.23      2.62 o
   2  -3   7      212.53      226.81      3.03 o
   3  -3   7       47.20       42.22      3.76 o
   4  -3   7       35.67       35.70      1.83 o
   5  -3   7       30.69       32.04      2.11 o
   6  -3   7       33.99       33.49      2.34 o
  -6  -2   7       42.00       46.72      2.50 o
  -5  -2   7      109.65      115.12      7.49 o
  -4  -2   7       23.12       19.53      1.49 o
  -3  -2   7       16.62       13.49      1.16 o
  -2  -2   7       82.36       89.42      2.62 o
  -1  -2   7      266.10      266.99      3.31 o
   0  -2   7      178.18      173.89      2.94 o
   1  -2   7       40.98       40.78      1.24 o
   2  -2   7      682.88      680.21     11.73 o
   3  -2   7      250.49      239.24      5.73 o
   4  -2   7      820.88      825.86     11.91 o
   5  -2   7      113.35      120.24      3.44 o
   6  -2   7       15.00       18.48      1.80 o
  -6  -1   7       44.13       46.21      2.29 o
  -5  -1   7        7.88        9.35      1.25 o
  -4  -1   7        1.04        1.47      0.41 o
  -3  -1   7      190.14      171.13      2.48 o
  -2  -1   7      140.04      134.13      2.05 o
  -1  -1   7      294.85      315.44      4.50 o
   0  -1   7        2.16        2.29      0.40 o
   1  -1   7       24.85       15.98      0.85 o
   2  -1   7     1079.10     1119.09     12.15 o
   3  -1   7      129.34      126.55      3.00 o
   4  -1   7      142.82      144.49      6.89 o
   5  -1   7        1.54        0.53      1.11 o
   6  -1   7       26.33       27.06      2.09 o
  -6   0   7       61.57       63.03      8.81 o
  -5   0   7       77.35       74.58      1.85 o
  -4   0   7      182.27      176.42      2.81 o
  -3   0   7       13.69       13.43      0.76 o
  -2   0   7       21.48       17.04      0.78 o
  -1   0   7       32.17       25.80      1.05 o
   0   0   7      280.22      270.80      3.42 o
   1   0   7      377.42      368.79      4.39 o
   2   0   7        8.07       13.08      1.30 o
   3   0   7      126.15      125.04      2.99 o
   4   0   7      832.30      812.90     16.95 o
   5   0   7      105.66       93.78      3.02 o
   6   0   7        8.67       11.15      2.29 o
  -6   1   7       44.82       44.68      2.44 o
  -5   1   7        1.10        1.98      0.61 o
  -4   1   7       23.24       24.22      1.11 o
  -3   1   7      281.14      271.55      4.59 o
  -2   1   7      170.28      157.16      2.41 o
  -1   1   7       14.73       16.58      1.59 o
   0   1   7       15.10       13.45      0.70 o
   1   1   7      496.23      518.20      5.89 o
   2   1   7      197.03      201.61      3.09 o
   3   1   7      111.06      103.35      3.17 o
   4   1   7       85.98       86.98      2.70 o
   5   1   7        0.42        0.20      0.77 o
   6   1   7       17.19       18.93      2.17 o
  -6   2   7       51.29       52.49      1.81 o
  -5   2   7      198.85      198.52      3.82 o
  -4   2   7       51.42       51.28      2.25 o
  -3   2   7       34.53       32.22      1.12 o
  -2   2   7        1.53        2.12      0.42 o
  -1   2   7      337.69      325.81      4.00 o
   0   2   7      255.65      275.93      4.43 o
   1   2   7        0.54        0.46      0.40 o
   2   2   7        3.95        4.75      0.57 o
   3   2   7        1.63        1.18      0.55 o
   4   2   7      314.12      320.81      9.38 o
   5   2   7       40.01       46.98      2.28 o
  -6   3   7       39.54       39.28      2.05 o
  -5   3   7        6.78        5.64      1.30 o
  -4   3   7       42.62       42.13      1.40 o
  -3   3   7       79.92       81.62      1.75 o
  -2   3   7      532.03      516.72      5.91 o
  -1   3   7       66.62       66.51      2.06 o
   0   3   7       87.44       78.73      1.56 o
   1   3   7      151.38      154.74      2.54 o
   2   3   7        1.51        1.58      0.49 o
   3   3   7       63.04       60.37      3.56 o
   4   3   7       22.84       21.17      1.19 o
   5   3   7       87.44       92.36      3.14 o
  -5   4   7      101.07      108.75      3.37 o
  -4   4   7       37.27       35.86      2.02 o
  -3   4   7        7.31        8.02      1.30 o
  -2   4   7       49.74       51.58      2.05 o
  -1   4   7      262.21      266.34      4.99 o
   0   4   7       20.49       16.76      0.68 o
   1   4   7      101.59       98.40      1.99 o
   2   4   7       69.11       73.36      1.86 o
   3   4   7       19.30       19.59      1.21 o
   4   4   7      110.50      114.11      3.07 o
  -5   5   7       19.42       20.18      1.89 o
  -4   5   7       50.03       50.94      2.35 o
  -3   5   7      243.24      242.13      5.17 o
  -2   5   7       89.92       81.93      4.05 o
  -1   5   7      136.93      138.29      3.56 o
   0   5   7       83.49       82.14      2.82 o
   1   5   7        4.55        4.54      0.98 o
   2   5   7       43.98       45.42      1.91 o
   3   5   7        1.71        1.51      0.88 o
  -4   6   7       17.71       17.34      1.78 o
  -3   6   7       30.16       31.77      3.37 o
  -2   6   7       80.36       75.32      3.09 o
  -1   6   7        9.90       10.17      1.38 o
   0   6   7       13.93       17.47      1.64 o
   1   6   7        3.58        3.78      1.08 o
   2   6   7        0.96        1.28      0.97 o
  -2   7   7       16.24       15.65      2.13 o
  -1   7   7       18.37       18.36      1.82 o
   0   7   7       11.24       13.03      1.60 o
   0  -8   8       18.31       19.06      4.19 o
   1  -8   8       12.00       12.26      1.12 o
  -2  -7   8      332.54      326.06      6.41 o
  -1  -7   8       27.93       29.01      1.96 o
   0  -7   8      415.28      413.68      6.61 o
   1  -7   8        8.97       11.26      1.23 o
   2  -7   8        6.09        5.82      0.82 o
   3  -7   8        7.44        9.88      1.37 o
  -3  -6   8        1.63        0.95      0.88 o
  -2  -6   8       29.39       32.33      2.05 o
  -1  -6   8      201.19      186.56      4.16 o
   0  -6   8        1.48        0.67      0.65 o
   1  -6   8       68.09       64.99      1.75 o
   2  -6   8        9.12       11.88      1.01 o
   3  -6   8      310.15      310.57      4.62 o
   4  -6   8       14.70       13.20      1.54 o
  -4  -5   8        3.00        3.96      1.09 o
  -3  -5   8        0.59        1.18      0.76 o
  -2  -5   8      129.62      124.48      3.28 o
  -1  -5   8       52.24       41.63      5.51 o
   0  -5   8      437.24      440.23      6.39 o
   1  -5   8       55.68       53.04      1.48 o
   2  -5   8       39.45       40.01      1.31 o
   3  -5   8      323.11      328.60      4.56 o
   4  -5   8        2.30        2.66      1.15 o
   5  -5   8       28.87       28.93      5.37 o
  -5  -4   8        0.00       -0.66      0.87 o
  -4  -4   8        0.47       -0.11      0.77 o
  -3  -4   8      231.27      237.59      4.85 o
  -2  -4   8       40.39       34.47      1.69 o
  -1  -4   8       14.49       17.16      0.81 o
   0  -4   8       35.79       30.32      1.07 o
   1  -4   8       98.37       95.03      1.87 o
   2  -4   8       11.04        9.65      0.71 o
   3  -4   8      607.49      622.60      9.50 o
   4  -4   8        0.18        1.11      1.04 o
   5  -4   8      523.25      517.24      8.92 o
  -5  -3   8       71.08       70.12      2.77 o
  -4  -3   8      104.44      103.36      5.17 o
  -3  -3   8       10.86       10.08      1.12 o
  -2  -3   8        9.98        7.06      0.90 o
  -1  -3   8      167.93      161.52      2.40 o
   0  -3   8      177.80      173.04      2.59 o
   1  -3   8       68.05       63.86      2.24 o
   2  -3   8      213.52      229.88      3.80 o
   3  -3   8      608.48      614.76      9.29 o
   4  -3   8       82.70       82.46      3.06 o
   5  -3   8       19.53       19.11      4.15 o
   6  -3   8       60.88       59.19      2.74 o
  -5  -2   8        2.05        1.92      0.92 o
  -4  -2   8        6.30        5.90      1.46 o
  -3  -2   8      380.58      369.43      6.13 o
  -2  -2   8       97.00       94.91      2.59 o
  -1  -2   8       14.36       13.00      0.68 o
   0  -2   8       28.78       33.76      1.00 o
   1  -2   8      295.72      298.62      3.74 o
   2  -2   8       70.56       60.05      1.19 o
   3  -2   8       48.23       49.79      1.91 o
   4  -2   8      227.94      242.50      4.97 o
   5  -2   8      626.21      619.18     10.00 o
   6  -2   8        0.09        0.72      0.99 o
  -6  -1   8       44.22       46.19      2.38 o
  -5  -1   8      119.43      121.81      6.61 o
  -4  -1   8       75.73       80.44      2.55 o
  -3  -1   8        0.72        0.41      0.35 o
  -2  -1   8        0.60        1.20      0.40 o
  -1  -1   8      726.23      703.73      9.05 o
   0  -1   8      375.66      387.73      5.77 o
   1  -1   8       67.68       67.43      1.39 o
   2  -1   8        1.86        2.13      0.40 o
   3  -1   8        0.15       -0.40      0.67 o
   4  -1   8      223.37      222.98      6.74 o
   5  -1   8       10.04       12.81      1.63 o
   6  -1   8       11.26       11.84      1.56 o
  -6   0   8       61.86       58.97      3.05 o
  -5   0   8       23.64       23.36      2.23 o
  -4   0   8      139.22      136.37      2.44 o
  -3   0   8       72.23       67.25      1.55 o
  -2   0   8      201.72      199.54      2.90 o
  -1   0   8       25.57       24.73      1.10 o
   0   0   8      269.88      262.15      3.46 o
   1   0   8      346.31      324.30      4.07 o
   2   0   8        8.61       14.12      0.68 o
   3   0   8       10.12       12.67      1.20 o
   4   0   8      329.48      337.29      6.17 o
   5   0   8      263.43      260.00      5.50 o
   6   0   8      158.48      170.06      4.54 o
  -6   1   8       83.12       86.08      2.99 o
  -5   1   8      104.63      106.61      2.39 o
  -4   1   8       66.14       60.57      1.64 o
  -3   1   8        3.23        3.54      0.67 o
  -2   1   8        5.60        6.74      0.61 o
  -1   1   8     1019.58     1021.34     13.23 o
   0   1   8       70.59       61.56      1.40 o
   1   1   8      165.13      173.08      2.64 o
   2   1   8        0.10       -0.33      0.33 o
   3   1   8        0.96        0.50      0.37 o
   4   1   8      133.28      127.08      7.95 o
   5   1   8       62.44       61.54      2.57 o
  -6   2   8       22.96       22.90      1.44 o
  -5   2   8       10.70       13.17      1.57 o
  -4   2   8      200.85      196.29      3.25 o
  -3   2   8      114.88      114.27      3.07 o
  -2   2   8       81.34       82.63      1.72 o
  -1   2   8       65.84       65.53      1.45 o
   0   2   8       37.85       39.54      1.16 o
   1   2   8       45.52       37.87      1.17 o
   2   2   8       44.39       41.86      1.44 o
   3   2   8       33.21       31.01      1.37 o
   4   2   8        1.37        3.32      0.93 o
   5   2   8       50.55       52.45      2.51 o
  -5   3   8        5.37        6.18      1.13 o
  -4   3   8      264.02      254.60      5.71 o
  -3   3   8       26.30       28.02      1.75 o
  -2   3   8      495.85      486.85      5.75 o
  -1   3   8        9.83        7.81      0.59 o
   0   3   8       10.65        9.67      1.39 o
   1   3   8        0.01        0.69      0.95 o
   2   3   8        5.40        4.83      0.67 o
   3   3   8      134.86      136.06      5.47 o
   4   3   8       28.28       32.76      1.98 o
   5   3   8        0.54       -0.74      0.99 o
  -5   4   8        5.70        1.94      1.69 o
  -4   4   8      356.38      360.43      6.70 o
  -3   4   8       90.91       87.86      2.82 o
  -2   4   8       15.44       14.38      1.38 o
  -1   4   8       31.87       30.29      2.71 o
   0   4   8        1.17        1.80      1.42 o
   1   4   8       15.20       16.31      0.95 o
   2   4   8      149.46      146.07      2.76 o
   3   4   8        5.68        7.43      0.87 o
   4   4   8       35.40       34.78      1.63 o
  -4   5   8       16.40       18.74      1.74 o
  -3   5   8       77.10       75.54      4.79 o
  -2   5   8      702.27      703.12     11.02 o
  -1   5   8        0.34       -0.72      0.72 o
   0   5   8        4.28        4.84      1.25 o
   1   5   8        0.21       -0.02      0.72 o
   2   5   8       13.24       14.69      1.59 o
   3   5   8       10.57        9.80      1.31 o
  -3   6   8       65.79       70.42      3.46 o
  -2   6   8       10.22       11.24      1.63 o
  -1   6   8        4.65        5.07      1.18 o
   0   6   8       78.15       77.48      3.63 o
   1   6   8       11.05       10.67      1.47 o
   2   6   8        2.97        2.38      1.09 o
  -2  -7   9        0.37       -0.83      0.83 o
  -1  -7   9      119.40      113.74      3.39 o
   0  -7   9       12.37       11.40      1.35 o
   1  -7   9      204.56      195.54      4.48 o
   2  -7   9        0.26        0.85      0.59 o
   3  -7   9      174.90      167.72      6.63 o
  -3  -6   9       19.52       20.37      2.15 o
  -2  -6   9       17.67       20.52      2.40 o
  -1  -6   9       83.04       77.54      2.70 o
   0  -6   9        8.20        9.97      1.53 o
   1  -6   9       78.77       79.41      2.84 o
   2  -6   9        0.32        0.43      0.51 o
   3  -6   9        2.42        0.40      0.81 o
   4  -6   9       73.38       81.46      5.62 o
  -4  -5   9        6.76        7.51      1.31 o
  -3  -5   9      146.44      155.39      4.01 o
  -2  -5   9       21.27       22.78      2.73 o
  -1  -5   9        8.28        9.16      1.15 o
   0  -5   9       54.14       59.26      1.63 o
   1  -5   9      376.89      357.50      6.84 o
   2  -5   9        6.95        7.77      0.74 o
   3  -5   9      120.24      119.18      3.36 o
   4  -5   9        4.13        5.02      1.51 o
   5  -5   9       59.71       60.07      2.79 o
  -4  -4   9       51.03       52.07      2.40 o
  -3  -4   9       10.56       11.52      1.32 o
  -2  -4   9       17.10       17.71      1.42 o
  -1  -4   9      107.77      104.51      1.91 o
   0  -4   9       81.06       74.28      1.66 o
   1  -4   9        8.57       13.04      0.84 o
   2  -4   9        2.29        2.09      0.68 o
   3  -4   9       21.50       23.39      2.37 o
   4  -4   9        5.29        5.71      1.86 o
   5  -4   9      422.59      421.44      7.86 o
  -5  -3   9       14.27       13.85      1.56 o
  -4  -3   9       92.61       98.40      3.11 o
  -3  -3   9       55.96       58.41      4.38 o
  -2  -3   9      124.92      119.30      2.98 o
  -1  -3   9        8.39        8.59      0.62 o
   0  -3   9       34.56       30.51      1.03 o
   1  -3   9      311.16      289.33      4.27 o
   2  -3   9       10.98       10.37      0.76 o
   3  -3   9        0.96        1.35      0.73 o
   4  -3   9      146.70      144.67      5.69 o
   5  -3   9      195.11      199.10      4.82 o
  -5  -2   9      134.34      130.48      6.53 o
  -4  -2   9       67.34       67.85      2.52 o
  -3  -2   9       58.33       63.90      3.06 o
  -2  -2   9       52.99       48.42      1.17 o
  -1  -2   9      176.69      185.19      2.71 o
   0  -2   9      125.54      126.74      2.15 o
   1  -2   9       68.17       72.21      2.54 o
   2  -2   9       13.77       15.08      1.03 o
   3  -2   9        5.70        3.50      0.85 o
   4  -2   9      131.19      134.24      3.55 o
   5  -2   9      226.37      230.78      5.24 o
  -5  -1   9        9.36        9.33      2.39 o
  -4  -1   9       74.01       80.45      2.63 o
  -3  -1   9      201.97      191.84      2.88 o
  -2  -1   9      197.06      194.72      2.86 o
  -1  -1   9       33.59       31.21      1.21 o
   0  -1   9      279.39      290.90      4.78 o
   1  -1   9        1.46        1.33      0.39 o
   2  -1   9      108.20      111.80      1.87 o
   3  -1   9       50.18       46.62      1.94 o
   4  -1   9        9.30        7.45      1.13 o
   5  -1   9      110.27      114.57     13.63 o
  -5   0   9       74.35       72.99      3.59 o
  -4   0   9      149.49      132.87      2.46 o
  -3   0   9       91.11       88.81      1.89 o
  -2   0   9      278.88      275.65      3.77 o
  -1   0   9       47.60       45.11      1.52 o
   0   0   9        1.67        0.70      0.39 o
   1   0   9        6.28        7.96      0.67 o
   2   0   9       17.26       23.92      1.12 o
   3   0   9       88.43       88.16      2.67 o
   4   0   9      201.29      199.78      4.54 o
   5   0   9        7.11        4.42      1.15 o
  -5   1   9       26.94       26.65      1.53 o
  -4   1   9        7.12       10.98      0.90 o
  -3   1   9      385.01      379.19      4.95 o
  -2   1   9      177.88      165.80      2.70 o
  -1   1   9      355.22      350.85      9.38 o
   0   1   9       18.67       17.26      0.92 o
   1   1   9       11.95        9.98      0.73 o
   2   1   9      125.98      125.25      2.60 o
   3   1   9       13.40       12.33      0.79 o
   4   1   9       22.95       22.38      1.75 o
   5   1   9       21.95       26.93      2.06 o
  -5   2   9       24.71       31.21      1.49 o
  -4   2   9      138.85      125.82      2.54 o
  -3   2   9      194.18      195.47      3.15 o
  -2   2   9      158.97      158.71      2.83 o
  -1   2   9        0.82        1.23      0.55 o
   0   2   9      203.11      180.79      2.84 o
   1   2   9        5.00        5.43      0.68 o
   2   2   9       61.33       48.14      1.43 o
   3   2   9       20.29       18.68      1.16 o
   4   2   9       94.06       98.39      3.16 o
   5   2   9        0.03       -0.58      0.88 o
  -5   3   9      127.19      122.10      5.88 o
  -4   3   9       11.73       11.73      1.32 o
  -3   3   9        6.26        6.56      1.02 o
  -2   3   9      853.76      853.18      9.38 o
  -1   3   9      155.34      156.64      3.49 o
   0   3   9      241.68      241.26      3.50 o
   1   3   9       70.64       70.32      1.74 o
   2   3   9       11.00       11.37      1.06 o
   3   3   9       13.15       13.69      1.03 o
   4   3   9        0.13        0.43      1.06 o
  -4   4   9        3.31        4.44      1.88 o
  -3   4   9        0.58        0.74      0.75 o
  -2   4   9      196.11      207.93      4.57 o
  -1   4   9        5.16        4.43      1.04 o
   0   4   9      181.03      180.07      4.09 o
   1   4   9       40.33       39.88      1.37 o
   2   4   9      121.59      126.37      3.10 o
   3   4   9        0.13        0.32      0.58 o
  -4   5   9       40.86       38.44      2.74 o
  -3   5   9       86.34       86.34      3.06 o
  -2   5   9      532.22      536.61      9.02 o
  -1   5   9       10.70       11.66      1.42 o
   0   5   9      529.14      512.04      8.54 o
   1   5   9        1.92        0.80      0.83 o
   2   5   9        7.36        8.24      1.25 o
  -2   6   9      169.36      185.46      6.43 o
  -1   6   9       14.13       15.16      1.94 o
   0   6   9        0.00        0.22      0.91 o
   1   6   9        0.91        0.57      0.95 o
  -1  -7  10       27.30       29.61      2.11 o
   0  -7  10        4.84        4.82      1.09 o
   1  -7  10       75.84       73.06      2.37 o
   2  -7  10       14.13       11.91      1.06 o
  -3  -6  10       59.15       64.06      4.17 o
  -2  -6  10       35.85       42.93      3.96 o
  -1  -6  10        5.77        4.23      1.09 o
   0  -6  10        1.63        2.01      0.63 o
   1  -6  10       66.95       63.52      1.80 o
   2  -6  10        1.49        1.37      0.59 o
   3  -6  10       13.63       18.34      1.70 o
  -3  -5  10       22.84       22.68      1.85 o
  -2  -5  10        2.64        1.92      1.05 o
  -1  -5  10      181.71      173.49      3.97 o
   0  -5  10      137.52      143.30      2.59 o
   1  -5  10       58.74       57.70      1.64 o
   2  -5  10        5.66        6.69      0.73 o
   3  -5  10        9.51       10.02      1.71 o
   4  -5  10       35.74       42.68      2.41 o
  -4  -4  10       50.94       50.01      5.23 o
  -3  -4  10       52.84       56.65      2.42 o
  -2  -4  10      124.89      119.55      4.70 o
  -1  -4  10       29.61       25.13      0.98 o
   0  -4  10       43.22       40.94      1.29 o
   1  -4  10       45.75       50.71      1.45 o
   2  -4  10       23.15       23.21      1.99 o
   3  -4  10        8.18        9.38      1.25 o
   4  -4  10       51.88       50.93      2.38 o
   5  -4  10       46.57       46.79      2.51 o
  -5  -3  10       24.39       23.23      2.02 o
  -4  -3  10       47.66       50.38      2.37 o
  -3  -3  10        2.69        3.85      0.96 o
  -2  -3  10       93.27       85.71      2.58 o
  -1  -3  10       62.42       62.35      1.47 o
   0  -3  10      279.97      270.90      3.75 o
   1  -3  10       68.58       64.01      1.54 o
   2  -3  10        3.90        3.97      0.67 o
   3  -3  10       77.94       77.40      3.02 o
   4  -3  10       83.76       95.50      6.87 o
   5  -3  10        4.99        6.55      1.31 o
  -5  -2  10       33.81       41.88      2.27 o
  -4  -2  10      134.21      140.99      4.37 o
  -3  -2  10      177.74      163.66      4.95 o
  -2  -2  10        4.72        5.49      0.56 o
  -1  -2  10       27.92       28.77      1.02 o
   0  -2  10        2.59        3.33      0.52 o
   1  -2  10       44.03       42.71      1.23 o
   2  -2  10      360.13      347.75      4.37 o
   3  -2  10        9.12        7.19      1.04 o
   4  -2  10       11.30        7.86      1.20 o
   5  -2  10       19.13       18.62      1.79 o
  -5  -1  10       48.43       48.81      2.36 o
  -4  -1  10        0.74        2.74      0.90 o
  -3  -1  10        7.07        5.27      0.62 o
  -2  -1  10      217.52      226.70      3.83 o
  -1  -1  10      130.06      137.42      2.77 o
   0  -1  10       89.44       89.11      1.82 o
   1  -1  10       14.18       13.53      0.81 o
   2  -1  10      192.49      184.89      2.75 o
   3  -1  10       67.55       73.28      2.83 o
   4  -1  10       36.65       33.98      2.02 o
   5  -1  10        6.45        5.13      2.11 o
  -5   0  10       39.74       45.47      5.41 o
  -4   0  10       79.05       98.59      2.22 o
  -3   0  10      246.74      222.34      4.56 o
  -2   0  10        3.64        4.80      0.66 o
  -1   0  10        9.80       10.73      0.97 o
   0   0  10        5.20        5.19      0.61 o
   1   0  10      321.48      298.16      4.06 o
   2   0  10      107.01      103.13      2.61 o
   3   0  10       34.05       27.87      3.31 o
   4   0  10       10.82        9.71      1.33 o
   5   0  10       45.19       53.06      6.20 o
  -5   1  10       69.13       68.30      3.56 o
  -4   1  10       37.27       33.47      1.39 o
  -3   1  10        4.85        2.04      1.04 o
  -2   1  10       10.60        9.57      0.82 o
  -1   1  10     1481.31     1446.21     18.45 o
   0   1  10        5.11        6.33      0.67 o
   1   1  10      139.73      131.14      2.40 o
   2   1  10       81.52       91.42      3.88 o
   3   1  10       12.89       14.22      1.38 o
   4   1  10       39.06       39.70      2.79 o
   5   1  10        0.14        0.17      0.93 o
  -5   2  10      124.21      122.60      2.73 o
  -4   2  10        1.61        4.01      0.70 o
  -3   2  10       70.77       67.99      1.79 o
  -2   2  10      263.37      256.62      3.75 o
  -1   2  10      273.05      280.08      3.93 o
   0   2  10      146.84      138.76      3.29 o
   1   2  10       47.11       42.88      1.39 o
   2   2  10       10.88       15.28      1.02 o
   3   2  10        2.73        3.41      0.91 o
   4   2  10       14.39       15.26      1.61 o
  -4   3  10        0.36        1.21      0.83 o
  -3   3  10        5.30        7.76      1.17 o
  -2   3  10        8.48        9.61      1.20 o
  -1   3  10      928.68      907.83     13.81 o
   0   3  10        7.50        6.25      0.71 o
   1   3  10      407.10      362.60      4.96 o
   2   3  10        1.84        5.91      0.77 o
   3   3  10        7.97       12.21      1.03 o
   4   3  10        4.77        2.40      1.00 o
  -4   4  10       51.91       54.34      2.52 o
  -3   4  10        0.91        0.86      0.84 o
  -2   4  10      107.35      113.26      3.32 o
  -1   4  10      119.99      121.40      5.10 o
   0   4  10      160.56      169.63      4.08 o
   1   4  10        1.39        1.02      1.05 o
   2   4  10        6.77        5.24      0.84 o
   3   4  10        0.28       -0.28      0.57 o
  -3   5  10       22.54       21.58      1.93 o
  -2   5  10       10.01       11.15      1.45 o
  -1   5  10       58.81       61.49      2.99 o
   0   5  10       52.51       46.94      2.32 o
   1   5  10      134.24      126.83      3.96 o
   2   5  10       45.16       50.05      5.00 o
   0  -7  11        1.02        0.77      1.24 o
   1  -7  11      114.03      113.99      4.27 o
  -2  -6  11       15.43       16.25      1.63 o
  -1  -6  11       61.20       62.83      2.57 o
   0  -6  11       22.25       22.54      1.72 o
   1  -6  11        2.02        2.07      0.65 o
   2  -6  11        7.73        6.60      1.13 o
   3  -6  11       91.32       89.84      5.33 o
  -3  -5  11       53.38       57.31      2.60 o
  -2  -5  11       88.69       89.55      3.01 o
  -1  -5  11       59.97       61.51      2.36 o
   0  -5  11        3.79        2.93      0.69 o
   1  -5  11      125.13      124.42      3.65 o
   2  -5  11       94.52       91.79      2.94 o
   3  -5  11        0.87       -0.20      0.77 o
   4  -5  11        7.14        6.54      1.33 o
  -4  -4  11       49.74       46.83      2.56 o
  -3  -4  11       15.42       20.27      1.75 o
  -2  -4  11      269.21      268.30      5.41 o
  -1  -4  11        0.11        0.58      0.65 o
   0  -4  11       97.90       99.46      2.37 o
   1  -4  11        0.16        0.83      0.46 o
   2  -4  11       10.04        9.50      0.77 o
   3  -4  11      118.11      122.53      3.53 o
   4  -4  11       30.28       32.09      2.28 o
  -4  -3  11      124.46      128.31      3.72 o
  -3  -3  11        0.37       -0.66      0.66 o
  -2  -3  11      253.69      238.27      6.61 o
  -1  -3  11        0.45        0.34      0.42 o
   0  -3  11      406.71      422.34      5.35 o
   1  -3  11       41.59       40.97      1.30 o
   2  -3  11      107.59      109.05      2.06 o
   3  -3  11       65.73       58.56      2.40 o
   4  -3  11        1.14        1.48      0.92 o
   5  -3  11       15.57       15.08      1.72 o
  -5  -2  11       78.14      102.16      5.08 o
  -4  -2  11        1.95        0.16      0.83 o
  -3  -2  11       30.53       19.28      3.38 o
  -2  -2  11      391.31      370.06      6.26 o
  -1  -2  11      107.03      101.80      2.02 o
   0  -2  11       47.24       45.29      1.38 o
   1  -2  11       17.04       17.79      0.97 o
   2  -2  11      251.45      248.96      4.11 o
   3  -2  11        1.18        1.30      0.81 o
   4  -2  11       34.34       32.93      2.21 o
   5  -2  11       15.22       16.77      2.96 o
  -5  -1  11       15.57       13.69      1.61 o
  -4  -1  11      131.01      127.81      3.54 o
  -3  -1  11        5.62        4.32      1.11 o
  -2  -1  11      130.60      120.57      2.29 o
  -1  -1  11      421.19      421.54      6.31 o
   0  -1  11     2363.73     2400.09     23.70 o
   1  -1  11       48.95       54.17      1.73 o
   2  -1  11       65.26       59.93      1.81 o
   3  -1  11        1.69        2.40      0.88 o
   4  -1  11        2.19        1.56      0.92 o
   5  -1  11       15.32       16.51      4.26 o
  -5   0  11       65.17       60.83      2.59 o
  -4   0  11       64.54       58.60      2.55 o
  -3   0  11       28.44       21.99      1.21 o
  -2   0  11      138.31      125.74      2.43 o
  -1   0  11      748.50      727.73     10.18 o
   0   0  11       79.63       87.27      1.97 o
   1   0  11       26.07       30.27      1.41 o
   2   0  11      133.07      124.19      4.65 o
   3   0  11       11.98       14.45      1.46 o
   4   0  11        6.08        8.41      1.31 o
   5   0  11        0.99        1.49      0.96 o
  -5   1  11       38.13       41.61      2.96 o
  -4   1  11       62.42       58.10      1.79 o
  -3   1  11       50.62       53.89      1.66 o
  -2   1  11       23.35       25.69      1.22 o
  -1   1  11      193.65      185.86      3.87 o
   0   1  11      697.25      683.16      7.96 o
   1   1  11      242.09      238.11      3.64 o
   2   1  11       77.03       58.37      3.21 o
   3   1  11        2.43        6.19      1.54 o
   4   1  11       46.43       55.11      2.50 o
  -4   2  11        4.62        4.67      1.32 o
  -3   2  11      157.46      152.91      2.87 o
  -2   2  11       20.59       16.23      1.04 o
  -1   2  11       99.60       99.94      2.13 o
   0   2  11        7.26        6.99      1.11 o
   1   2  11        1.50        2.05      0.59 o
   2   2  11       82.71       89.88      2.11 o
   3   2  11       54.33       50.20      2.27 o
   4   2  11        5.21        7.60      1.32 o
  -4   3  11      136.30      132.54      6.11 o
  -3   3  11       10.36       11.68      1.37 o
  -2   3  11       97.02       97.99      3.01 o
  -1   3  11        6.23        7.48      1.11 o
   0   3  11       22.45       24.18      1.19 o
   1   3  11      259.60      233.15      3.75 o
   2   3  11       19.86       16.66      1.16 o
   3   3  11        5.84        7.15      1.76 o
  -3   4  11      121.36      123.03      3.69 o
  -2   4  11       26.24       26.52      1.97 o
  -1   4  11        1.49        1.84      0.92 o
   0   4  11        1.24        1.29      0.95 o
   1   4  11        2.31        2.24      0.99 o
   2   4  11       47.71       47.89      2.23 o
  -2   5  11        2.61        2.39      1.96 o
  -1   5  11       11.80       13.75      1.69 o
   0   5  11       35.35       37.09      2.38 o
   1   5  11       22.62       19.35      3.36 o
  -1  -6  12       63.14       64.30      2.65 o
   0  -6  12        0.62        1.45      0.85 o
   1  -6  12      100.16       99.72      2.37 o
   2  -6  12       37.69       39.78      2.20 o
  -2  -5  12        0.34        0.67      0.92 o
  -1  -5  12       86.97       86.50      2.87 o
   0  -5  12      325.70      313.66      7.64 o
   1  -5  12      181.66      185.57      3.25 o
   2  -5  12       56.28       58.99      2.45 o
   3  -5  12       15.18       14.71      1.61 o
  -3  -4  12        1.17        1.02      0.87 o
  -2  -4  12      217.07      202.53      4.59 o
  -1  -4  12       72.45       72.45      2.51 o
   0  -4  12      289.75      293.41      4.25 o
   1  -4  12        0.05       -0.06      0.48 o
   2  -4  12       67.21       68.69      2.52 o
   3  -4  12       40.83       41.52      3.54 o
   4  -4  12        0.87        2.18      1.04 o
  -4  -3  12        0.82        0.33      1.69 o
  -3  -3  12       18.84       15.61      2.11 o
  -2  -3  12       65.27       67.31      3.42 o
  -1  -3  12       17.84       19.82      1.02 o
   0  -3  12      599.50      623.31      7.39 o
   1  -3  12      473.96      483.80      6.04 o
   2  -3  12      126.58      126.36      3.45 o
   3  -3  12       14.57       13.87      1.50 o
   4  -3  12       54.43       58.04      6.98 o
  -4  -2  12      198.92      191.04      4.63 o
  -3  -2  12        7.17        8.72      1.24 o
  -2  -2  12       23.43       20.42      2.21 o
  -1  -2  12        8.00        8.94      0.82 o
   0  -2  12      847.58      901.27     10.00 o
   1  -2  12      106.75      108.70      2.21 o
   2  -2  12       44.07       44.75      4.10 o
   3  -2  12        8.43        7.05      1.19 o
   4  -2  12       95.59      100.86      3.39 o
  -4  -1  12        5.19        6.97      2.00 o
  -3  -1  12       31.10       30.22      1.92 o
  -2  -1  12      242.98      255.24      3.80 o
  -1  -1  12       19.63       19.46      1.92 o
   0  -1  12      174.10      185.97      3.11 o
   1  -1  12       13.45       13.66      1.22 o
   2  -1  12      393.07      389.21     15.95 o
   3  -1  12        2.30        0.94      0.81 o
   4  -1  12       11.66       10.18      1.46 o
  -4   0  12      146.81      143.51      4.31 o
  -3   0  12       57.62       59.69      2.71 o
  -2   0  12      177.94      177.17      5.25 o
  -1   0  12       12.26       12.93      2.90 o
   0   0  12      191.87      191.06      3.21 o
   1   0  12       41.13       40.58      2.10 o
   2   0  12        0.63        1.15      0.95 o
   3   0  12        0.43       -0.56      0.73 o
   4   0  12       35.56       30.74      2.21 o
  -4   1  12       35.65       37.27      1.62 o
  -3   1  12      143.31      148.06      2.88 o
  -2   1  12       12.58       12.69      1.01 o
  -1   1  12        0.05       -0.03      0.50 o
   0   1  12       56.82       57.33      1.70 o
   1   1  12        0.09       -0.17      0.52 o
   2   1  12      410.34      352.79      4.94 o
   3   1  12        2.61        0.74      1.80 o
   4   1  12        7.14       10.63      2.70 o
  -4   2  12       68.86       75.44      2.81 o
  -3   2  12        1.31        1.84      0.88 o
  -2   2  12       46.87       45.13      2.56 o
  -1   2  12        0.99        2.41      0.64 o
   0   2  12       32.29       37.94      1.52 o
   1   2  12      112.81       94.14      2.21 o
   2   2  12        7.60        7.15      0.84 o
   3   2  12        6.96        7.59      1.67 o
  -3   3  12       54.30       55.06      3.31 o
  -2   3  12        0.06       -0.74      0.74 o
  -1   3  12       43.46       47.84      2.27 o
   0   3  12        0.53       -0.49      0.74 o
   1   3  12       11.62       14.99      1.14 o
   2   3  12      104.46       97.30      2.38 o
   3   3  12        0.45        1.03      1.23 o
  -2   4  12        6.20        8.54      1.40 o
  -1   4  12       26.33       26.35      2.03 o
   0   4  12        7.98       11.36      1.51 o
   1   4  12       11.88       12.01      2.67 o
   0  -6  13        1.68        2.34      1.62 o
  -2  -5  13        1.86        1.78      1.12 o
  -1  -5  13        2.97        2.23      1.05 o
   0  -5  13       13.51       13.26      1.74 o
   1  -5  13      329.52      357.17      5.11 o
   2  -5  13       16.20       17.21      1.67 o
  -3  -4  13       60.62       54.57      4.00 o
  -2  -4  13       61.00       63.78      2.58 o
  -1  -4  13       10.54       11.40      1.32 o
   0  -4  13       75.25       83.95      2.06 o
   1  -4  13      176.92      188.04      4.23 o
   2  -4  13        4.51        6.00      1.14 o
   3  -4  13       17.36       16.56      2.21 o
  -3  -3  13       10.00       10.26      1.37 o
  -2  -3  13       63.14       57.32      2.37 o
  -1  -3  13        0.88        1.38      0.89 o
   0  -3  13       15.58       18.88      1.16 o
   1  -3  13      392.97      405.46      5.47 o
   2  -3  13       53.67       56.81      2.52 o
   3  -3  13      186.07      189.54      4.70 o
   4  -3  13       22.68       22.45      3.01 o
  -4  -2  13       47.82       52.00      3.62 o
  -3  -2  13      113.35      112.08      3.38 o
  -2  -2  13       77.96       86.13      2.83 o
  -1  -2  13       49.73       48.21      1.72 o
   0  -2  13       90.27       90.20      2.12 o
   1  -2  13        0.65        0.05      0.50 o
   2  -2  13      267.95      267.34      8.21 o
   3  -2  13       18.12       21.02      1.81 o
   4  -2  13        0.62        0.64      0.96 o
  -4  -1  13       77.03       78.60      3.50 o
  -3  -1  13        8.55       10.00      1.50 o
  -2  -1  13      158.26      158.83      3.65 o
  -1  -1  13        4.64        4.92      0.97 o
   0  -1  13        0.10       -0.23      0.64 o
   1  -1  13      266.54      275.63      4.08 o
   2  -1  13       30.14       25.56      1.89 o
   3  -1  13      123.18      112.30      3.58 o
   4  -1  13       25.76       30.49      2.27 o
  -4   0  13       90.71       90.37      3.08 o
  -3   0  13       94.61      101.80      4.24 o
  -2   0  13       13.71       11.56      1.02 o
  -1   0  13       26.22       27.37      1.34 o
   0   0  13       19.88       21.39      1.55 o
   1   0  13        0.28        0.25      0.51 o
   2   0  13       69.27       63.41      3.69 o
   3   0  13       63.96       68.14      2.74 o
  -4   1  13        2.94        2.95      0.98 o
  -3   1  13       13.34       14.76      1.17 o
  -2   1  13       14.83       15.24      1.12 o
  -1   1  13       41.68       43.18      1.53 o
   0   1  13       51.76       51.01      1.93 o
   1   1  13       19.20       17.17      1.14 o
   2   1  13        2.79        2.49      1.01 o
   3   1  13       21.81       17.97      1.73 o
  -3   2  13       71.70       72.50      2.73 o
  -2   2  13       24.52       25.24      1.88 o
  -1   2  13       40.95       38.24      1.52 o
   0   2  13       67.44       67.48      2.63 o
   1   2  13       15.91       16.50      1.17 o
   2   2  13        5.03        6.96      1.15 o
   3   2  13       46.06       43.95      3.20 o
  -2   3  13       20.74       24.01      1.94 o
  -1   3  13       28.18       28.42      2.07 o
   0   3  13       46.30       50.65      2.33 o
   1   3  13       27.47       31.52      1.92 o
   2   3  13       20.51       26.56      3.11 o
   0  -5  14        0.28        0.81      0.95 o
   1  -5  14      147.66      145.78      3.92 o
  -2  -4  14       38.42       44.14      3.18 o
  -1  -4  14        6.66        6.61      1.15 o
   0  -4  14        4.51        5.19      1.03 o
   1  -4  14      128.41      136.44      4.66 o
   2  -4  14        0.21       -0.56      1.07 o
  -2  -3  14       44.43       43.33      3.00 o
  -1  -3  14       11.57       13.27      1.39 o
   0  -3  14        1.92        2.04      0.62 o
   1  -3  14        7.25        7.57      1.98 o
   2  -3  14      174.07      178.14      7.19 o
   3  -3  14       74.29       68.33      2.86 o
  -3  -2  14        7.26       10.90      2.84 o
  -2  -2  14       26.22       28.76      1.98 o
  -1  -2  14       12.27       12.78      1.02 o
   0  -2  14      138.95      137.65      3.43 o
   1  -2  14       17.27       16.87      1.12 o
   2  -2  14        9.48       11.71      1.43 o
   3  -2  14        1.72        1.20      2.67 o
  -3  -1  14       21.18       22.52      1.84 o
  -2  -1  14       33.64       32.79      4.10 o
  -1  -1  14       61.55       63.76      1.87 o
   0  -1  14       26.90       26.03      1.39 o
   1  -1  14       29.28       31.86      1.41 o
   2  -1  14       42.68       42.76      2.28 o
   3  -1  14       85.41       93.84      3.31 o
  -3   0  14       16.56       16.63      1.59 o
  -2   0  14       78.01       79.45      2.51 o
  -1   0  14       61.49       65.52      2.67 o
   0   0  14       26.04       23.74      2.24 o
   1   0  14       22.67       24.26      1.36 o
   2   0  14        5.40        6.77      1.44 o
   3   0  14       32.16       40.44      2.43 o
  -3   1  14      151.33      146.37      3.06 o
  -2   1  14       25.90       26.31      1.47 o
  -1   1  14        5.12        4.97      0.80 o
   0   1  14        0.11       -0.26      0.82 o
   1   1  14       36.93       39.18      2.16 o
   2   1  14       86.44       94.39      3.22 o
  -2   2  14      103.82      109.41      3.38 o
  -1   2  14       64.84       61.01      2.49 o
   0   2  14        0.51        0.25      0.65 o
   1   2  14       15.19       17.04      1.25 o
   2   2  14        9.31        8.12      1.84 o
  -1   3  14        0.96        1.24      0.99 o
   0   3  14       27.62       33.05      3.76 o
   0  -4  15       46.15       47.26      2.31 o
   1  -4  15       15.40       16.68      1.63 o
  -1  -3  15       89.30       98.46      4.09 o
   0  -3  15       22.96       26.59      1.48 o
   1  -3  15        2.51        2.54      1.02 o
   2  -3  15        3.79        6.73      1.46 o
  -2  -2  15       67.19       66.97      2.64 o
  -1  -2  15        0.00       -0.03      0.80 o
   0  -2  15       71.72       76.84      2.83 o
   1  -2  15       32.53       36.56      2.14 o
   2  -2  15        2.62        4.60      2.05 o
  -2  -1  15       73.42       62.62      3.19 o
  -1  -1  15      117.14      117.12      4.43 o
   0  -1  15        0.02       -0.30      0.58 o
   1  -1  15       37.65       37.56      2.16 o
   2  -1  15       31.96       33.80      3.28 o
  -2   0  15        0.02        0.36      0.81 o
  -1   0  15        2.91        4.75      0.98 o
   0   0  15       26.12       23.81      2.32 o
   1   0  15       71.83       77.29      4.06 o
   2   0  15        2.92        1.53      1.05 o
  -1   1  15       70.35       74.00      3.09 o
   0   1  15       23.10       26.82      1.54 o
   1   1  15        0.97        2.13      1.28 o
   0  -1  16       27.13       23.22      2.75 o
 
